# Supplementary material for: A Meta-Analysis of the Genome-Wide Association Studies on Two Genetically Correlated Phenotypes Suggests Four New Risk Loci for Headaches
Source: Phenomics. 2022 Nov 18;3(1):64–76. doi: 10.1007/s43657-022-00078-7 (PMC9883337; doi:10.1007/s43657-022-00078-7)
Supplement: Supplementary file 4 — Supplementary file4 (XLSX 141 KB) [file 43657_2022_78_MOESM4_ESM.xlsx]

## Sheet: snps
rsID	Chromosome	Position	p	r2	GenomicLocus	NearestGene
rs11172113	12	57527283	1.23941e-62	1	25	LRP1
rs4759276	12	57526646	2.51962e-58	0.860079	25	LRP1
rs4759275	12	57525756	2.29452e-49	0.785119	25	STAT6:LRP1
rs11172111	12	57515804	2.31957e-49	0.806685	25	STAT6
rs10467124	12	57519694	5.8013e-49	0.806685	25	STAT6
rs12298170	12	57515363	8.13698e-49	0.806685	25	STAT6
rs10876963	12	57514554	9.65345e-49	0.802347	25	STAT6
rs12322902	12	57513866	1.0082e-48	0.806685	25	STAT6
rs11172106	12	57512875	1.24725e-42	0.944587	25	STAT6
rs12312693	12	57511734	1.45541e-42	0.944587	25	STAT6
rs3001426	12	57509055	4.00509e-42	1	25	STAT6
rs324014	12	57510309	4.50195e-42	1	25	STAT6
rs4257011	12	57528197	8.39758e-42	0.651865	25	LRP1
rs10747776	12	57528679	2.29754e-41	0.648533	25	LRP1
rs324012	12	57502981	3.72749e-41	0.940541	25	STAT6
rs9486715	6	97059769	6.56672e-39	1	13	FHL5
rs11172114	12	57529443	7.11934e-39	0.635038	25	LRP1
rs11153082	6	97059666	8.52755e-39	1	13	FHL5
rs2273621	6	97058553	1.43091e-38	0.991732	13	FHL5
rs7775721	6	97056979	1.94506e-38	0.9877	13	FHL5
rs9486725	6	97061159	2.38659e-38	0.987493	13	FHL5
rs7741683	6	97054493	2.4355e-38	0.991732	13	FHL5
rs1385526	12	57532749	1.08438e-37	0.606805	25	LRP1
rs10876964	12	57530814	1.29326e-37	0.62533	25	LRP1
rs10876965	12	57531450	1.35306e-37	0.62533	25	LRP1
rs2122692	12	57510511	3.34936e-37	0.776084	25	STAT6
rs1466535	12	57534470	3.3625e-37	0.620676	25	LRP1
rs324013	12	57510661	3.78364e-37	0.776084	25	STAT6
rs4759045	12	57534641	4.15105e-37	0.620676	25	LRP1
rs4367982	12	57531632	4.64448e-37	0.655459	25	LRP1
rs7968719	12	57540751	8.5816e-37	1	25	LRP1:RP11-545N8.3
rs9386670	6	97060688	8.68678e-37	0.962865	13	FHL5
rs4759277	12	57533690	1.02671e-36	0.655459	25	LRP1
rs6905568	6	97066382	1.09104e-36	0.962787	13	FHL5
rs11153085	6	97066355	1.15404e-36	0.962787	13	FHL5
rs6899647	6	97065661	1.2028e-36	0.958678	13	FHL5
rs3798297	6	97062835	1.35497e-36	0.970929	13	FHL5
rs6905737	6	97066659	1.54626e-36	0.962787	13	FHL5
rs6902835	6	97063005	1.61615e-36	0.970929	13	FHL5
rs9398148	6	97063555	1.81554e-36	0.970929	13	FHL5
rs9373985	6	97063522	2.2862e-36	0.975033	13	FHL5
rs2025044	6	97067028	1.23409e-35	0.916087	13	FHL5
rs2971603	6	97035418	1.65233e-35	1	13	FHL5
rs2983897	6	97033780	3.37479e-35	1	13	FHL5
rs2971608	6	97039757	4.65953e-35	0.994958	13	FHL5
rs2971606	6	97043025	6.46843e-35	0.990025	13	FHL5
rs211187	6	97036142	1.41476e-34	0.904347	13	FHL5
rs2971605	6	97047146	1.57218e-34	0.901181	13	FHL5
rs2983902	6	97047322	1.85458e-34	0.901181	13	FHL5
rs211186	6	97048982	1.92325e-34	0.901181	13	FHL5
rs2983896	6	97029871	1.97323e-34	0.965125	13	FHL5
rs211159	6	97023026	2.01625e-34	0.901181	13	FHL5
rs211158	6	97022938	2.02364e-34	0.904347	13	FHL5
rs1855533	6	97050265	2.04311e-34	0.901181	13	FHL5
rs1475748	6	97034143	2.23591e-34	0.904347	13	FHL5
rs9373907	6	96981189	2.69289e-34	0.896506	13	UFL1
rs3849199	6	97049191	2.69506e-34	0.901181	13	FHL5
rs9486719	6	97060124	2.93309e-34	0.846124	13	FHL5
rs2971607	6	97039857	3.04597e-34	0.904347	13	FHL5
rs2971609	6	97039665	3.14662e-34	0.994958	13	FHL5
rs2499775	6	97007340	3.51133e-34	0.901181	13	FHL5
rs2971602	6	97022468	4.34027e-34	0.901181	13	FHL5
rs9486467	6	96971803	4.40533e-34	0.896506	13	UFL1
rs4598081	6	96975227	4.68711e-34	0.896506	13	UFL1
rs2475023	6	96996833	5.07886e-34	0.896506	13	UFL1
rs4265039	6	96878929	5.8298e-34	0.92057	13	UFL1-AS1
rs4346856	6	96880270	6.22438e-34	0.92057	13	UFL1-AS1
rs2499774	6	97006581	6.37571e-34	0.904347	13	UFL1
rs2255552	6	96999643	6.85432e-34	0.896506	13	UFL1
rs11153071	6	97039741	6.99707e-34	0.821055	13	FHL5
rs3798293	6	97033370	7.06883e-34	0.970027	13	FHL5
rs6568392	6	96861476	7.15938e-34	0.92057	13	UFL1-AS1
rs11153070	6	97039720	7.73515e-34	0.788885	13	FHL5
rs4486027	6	96911886	8.65635e-34	0.906246	13	UFL1-AS1
rs73120411	12	57519826	9.4073e-34	0.627528	25	STAT6
rs11759769	6	97065212	1.00971e-33	0.94031	13	FHL5
rs11751075	6	97065751	1.05625e-33	0.94031	13	FHL5
rs13208321	6	96860354	1.26771e-33	0.920904	13	UFL1-AS1
rs2475025	6	96988696	1.35458e-33	0.896506	13	UFL1
rs2499777	6	97013814	1.40267e-33	0.901181	13	FHL5
rs6923212	6	97061940	1.43625e-33	0.829655	13	FHL5
rs1157316	6	96869710	1.52754e-33	0.920904	13	UFL1-AS1
rs9386576	6	96954717	1.54393e-33	0.850023	13	UFL1-AS1
rs4839833	6	96882069	1.59608e-33	0.920904	13	UFL1-AS1
rs9384628	6	96960232	1.73544e-33	0.850023	13	UFL1-AS1
rs12204068	6	97036201	1.7425e-33	0.857511	13	FHL5
rs4839687	6	96951732	1.75323e-33	0.850023	13	UFL1-AS1
rs9400034	6	96954566	1.82357e-33	0.850023	13	UFL1-AS1
rs2273622	6	97058567	1.83714e-33	0.838661	13	FHL5
rs3798294	6	97049587	1.90851e-33	0.853129	13	FHL5
rs9486373	6	96942450	1.97679e-33	0.850023	13	UFL1-AS1
rs12208124	6	97027942	2.05812e-33	0.857511	13	FHL5
rs4839842	6	96955387	2.07355e-33	0.850023	13	UFL1-AS1
rs4518508	6	96890450	2.07793e-33	0.843021	13	UFL1-AS1
rs12197411	6	97039621	2.08908e-33	0.857511	13	FHL5
rs2145535	6	97034715	2.0936e-33	0.857511	13	FHL5
rs13202675	6	97028427	2.1016e-33	0.857511	13	FHL5
rs12525695	6	97039818	2.10612e-33	0.857511	13	FHL5
rs9480700	6	96965056	2.11639e-33	0.850023	13	UFL1-AS1
rs9486444	6	96963619	2.15701e-33	0.850023	13	UFL1-AS1
rs9386648	6	97035656	2.17056e-33	0.857511	13	FHL5
rs6921291	6	97066242	2.18605e-33	0.824022	13	FHL5
rs12207471	6	96963782	2.20508e-33	0.846295	13	UFL1-AS1
rs4240553	6	96965324	2.21253e-33	0.853173	13	UFL1-AS1
rs4839840	6	96941149	2.39715e-33	0.850023	13	UFL1-AS1
rs10872018	6	97026429	2.49913e-33	0.857511	13	FHL5
rs9486181	6	96868132	2.53808e-33	0.843021	13	UFL1-AS1
rs11153067	6	97039421	2.60863e-33	0.857511	13	FHL5
rs11152924	6	96877383	2.65676e-33	0.843021	13	UFL1-AS1
rs2223238	6	96871855	2.66524e-33	0.843021	13	UFL1-AS1
rs3906199	6	97049899	2.73737e-33	0.857511	13	FHL5
rs12214469	6	97019471	2.74878e-33	0.852194	13	FHL5
rs7451950	6	96879974	2.76614e-33	0.843021	13	UFL1-AS1
rs926277	6	96868837	2.78839e-33	0.843021	13	UFL1-AS1
rs12204342	6	97054314	2.81043e-33	0.838661	13	FHL5
rs12527021	6	97025496	2.86659e-33	0.852194	13	FHL5
rs11153064	6	97021959	2.90302e-33	0.852194	13	FHL5
rs6928442	6	96870118	2.90427e-33	0.843021	13	UFL1-AS1
rs11153059	6	97014537	2.92438e-33	0.852194	13	FHL5
rs3798289	6	97023632	2.96069e-33	0.852194	13	FHL5
rs7452350	6	96883326	2.96826e-33	0.843021	13	UFL1-AS1
rs9386473	6	96873341	2.97135e-33	0.843021	13	UFL1-AS1
rs9384585	6	96875664	2.98365e-33	0.843021	13	UFL1-AS1
rs11153058	6	97012746	3.00382e-33	0.852194	13	FHL5
rs9372106	6	96875058	3.00458e-33	0.843021	13	UFL1-AS1
rs4438964	6	96917563	3.01131e-33	0.846931	13	UFL1-AS1
rs9398072	6	96911304	3.06814e-33	0.819298	13	UFL1-AS1
rs9486275	6	96901187	3.14322e-33	0.843021	13	UFL1-AS1
rs4839828	6	96863326	3.25107e-33	0.843021	13	UFL1-AS1
rs9373978	6	97056255	3.49223e-33	0.838661	13	FHL5
rs9373833	6	96904998	3.66049e-33	0.843021	13	UFL1-AS1
rs12530462	6	97053514	3.8627e-33	0.838661	13	FHL5
rs6568443	6	96944473	4.32516e-33	0.82478	13	UFL1-AS1
rs4839837	6	96908706	4.36282e-33	0.81428	13	UFL1-AS1
rs9373829	6	96897201	4.55194e-33	0.839997	13	UFL1-AS1
rs34051754	6	97007754	4.65525e-33	0.852194	13	FHL5
rs4131519	6	96964939	4.7369e-33	0.842584	13	UFL1-AS1
rs4425602	6	96893906	4.90801e-33	0.835616	13	UFL1-AS1
rs6920913	6	96874297	4.93079e-33	0.81003	13	UFL1-AS1
rs11153023	6	96968525	5.05101e-33	0.813098	13	UFL1-AS1
rs3798296	6	97052286	5.09725e-33	0.8486	13	FHL5
rs11756315	6	97008678	5.37555e-33	0.857511	13	FHL5
rs13206547	6	97006942	5.62978e-33	0.852194	13	FHL5
rs9384602	6	96919561	5.66866e-33	0.850023	13	UFL1-AS1
rs12207570	6	96987884	5.82325e-33	0.852194	13	UFL1
rs9320127	6	96865358	5.89522e-33	0.843021	13	UFL1-AS1
rs6568428	6	96903604	5.93034e-33	0.843021	13	UFL1-AS1
rs3798295	6	97052164	6.03526e-33	0.8486	13	FHL5
rs9386500	6	96889845	6.58547e-33	0.843021	13	UFL1-AS1
rs4839834	6	96882109	6.80345e-33	0.843021	13	UFL1-AS1
rs13210597	6	96969694	7.28448e-33	0.856842	13	UFL1
rs9373818	6	96885823	7.42684e-33	0.843021	13	UFL1-AS1
rs9373887	6	96957004	8.20724e-33	0.832903	13	UFL1-AS1
rs3734238	6	96996228	8.47972e-33	0.852194	13	UFL1
rs10457159	6	96993139	8.59735e-33	0.852194	13	UFL1
rs3734239	6	96996244	8.63073e-33	0.852194	13	UFL1
rs12208011	6	96991105	8.64119e-33	0.852194	13	UFL1
rs12208556	6	96903486	9.22734e-33	0.815442	13	UFL1-AS1
rs926276	6	96868735	9.31849e-33	0.810794	13	UFL1-AS1
rs3860243	6	96905303	9.41221e-33	0.843021	13	UFL1-AS1
rs146759159	6	96944004	1.00984e-32	0.807516	13	UFL1-AS1
rs6916232	6	96985959	1.05558e-32	0.852194	13	UFL1
rs11153018	6	96956137	1.16281e-32	0.807516	13	UFL1-AS1
rs9400016	6	96940883	1.2175e-32	0.807516	13	UFL1-AS1
rs12190520	6	96928620	1.2591e-32	0.807516	13	UFL1-AS1
rs12193732	6	96942609	1.27045e-32	0.807516	13	UFL1-AS1
rs4078038	6	96904366	1.28822e-32	0.793644	13	UFL1-AS1
rs10447413	6	96943434	1.30302e-32	0.807516	13	UFL1-AS1
rs13201795	6	96910471	1.35408e-32	0.803341	13	UFL1-AS1
rs2472895	6	96870387	1.38382e-32	0.788627	13	UFL1-AS1
rs2499813	6	96875338	1.42698e-32	0.793644	13	UFL1-AS1
rs35035182	6	96885300	1.46428e-32	0.798234	13	UFL1-AS1
rs11152970	6	96909077	1.48411e-32	0.798234	13	UFL1-AS1
rs11152969	6	96908712	1.48965e-32	0.798234	13	UFL1-AS1
rs12195315	6	96905711	1.52227e-32	0.794097	13	UFL1-AS1
rs2499817	6	96878321	1.52519e-32	0.798234	13	UFL1-AS1
rs2499816	6	96878206	1.52543e-32	0.798234	13	UFL1-AS1
rs11152968	6	96908653	1.53288e-32	0.798234	13	UFL1-AS1
rs11152960	6	96900398	1.55442e-32	0.798234	13	UFL1-AS1
rs11152959	6	96900272	1.55592e-32	0.798234	13	UFL1-AS1
rs2472884	6	96863965	1.55893e-32	0.793644	13	UFL1-AS1
rs28623445	6	96899116	1.56012e-32	0.798234	13	UFL1-AS1
rs34826652	6	96899085	1.5615e-32	0.798234	13	UFL1-AS1
rs12190508	6	96898269	1.56607e-32	0.798234	13	UFL1-AS1
rs12190507	6	96898265	1.56801e-32	0.798234	13	UFL1-AS1
rs1127175	6	96999725	1.56898e-32	0.882659	13	UFL1
rs2499804	6	96861216	1.57312e-32	0.798234	13	UFL1-AS1
rs12213426	6	96896035	1.59728e-32	0.798234	13	UFL1-AS1
rs11757102	6	96885073	1.62361e-32	0.798234	13	UFL1-AS1
rs140961595	6	96888323	1.63407e-32	0.798234	13	UFL1-AS1
rs4486019	6	96883814	1.63903e-32	0.798234	13	UFL1-AS1
rs2472880	6	96860130	1.64093e-32	0.798234	13	UFL1-AS1
rs11757063	6	96884886	1.6415e-32	0.798234	13	UFL1-AS1
rs11752584	6	96884952	1.64269e-32	0.798234	13	UFL1-AS1
rs12529248	6	96895377	1.64324e-32	0.798234	13	UFL1-AS1
rs35487471	6	96879715	1.64493e-32	0.798234	13	UFL1-AS1
rs67996804	6	96884387	1.65367e-32	0.798234	13	UFL1-AS1
rs34236778	6	96884556	1.65373e-32	0.798234	13	UFL1-AS1
rs34209750	6	96882215	1.65536e-32	0.798234	13	UFL1-AS1
rs72931061	6	96880285	1.66238e-32	0.798234	13	UFL1-AS1
rs13207333	6	96882254	1.66332e-32	0.798234	13	UFL1-AS1
rs4077932	6	96905144	1.7431e-32	0.798234	13	UFL1-AS1
rs148083617	6	96888353	1.7542e-32	0.798234	13	UFL1-AS1
rs2472897	6	96870569	1.76494e-32	0.798234	13	UFL1-AS1
rs2092096	6	96870919	1.76498e-32	0.798234	13	UFL1-AS1
rs2092095	6	96870864	1.765e-32	0.798234	13	UFL1-AS1
rs2499809	6	96870110	1.76533e-32	0.798234	13	UFL1-AS1
rs2472908	6	96875998	1.7805e-32	0.798234	13	UFL1-AS1
rs12199452	6	96880703	1.78479e-32	0.798234	13	UFL1-AS1
rs2263192	6	96873037	1.78605e-32	0.798234	13	UFL1-AS1
rs12203657	6	96883285	1.78875e-32	0.798234	13	UFL1-AS1
rs12194971	6	96911073	1.79034e-32	0.803341	13	UFL1-AS1
rs2472881	6	96862562	1.79937e-32	0.798234	13	UFL1-AS1
rs12210146	6	96903962	1.81347e-32	0.798234	13	UFL1-AS1
rs12213375	6	96902134	1.81511e-32	0.798234	13	UFL1-AS1
rs12191653	6	96903898	1.81571e-32	0.798234	13	UFL1-AS1
rs12208449	6	96903253	1.82882e-32	0.798234	13	UFL1-AS1
rs2472911	6	96877055	1.83089e-32	0.777802	13	UFL1-AS1
rs75303492	6	96902999	1.84898e-32	0.798234	13	UFL1-AS1
rs2472906	6	96875318	1.86124e-32	0.798234	13	UFL1-AS1
rs4262195	6	96929475	1.86384e-32	0.807516	13	UFL1-AS1
rs9486205	6	96877006	1.86545e-32	0.794599	13	UFL1-AS1
rs2472890	6	96867646	1.87402e-32	0.798234	13	UFL1-AS1
rs2472904	6	96874962	1.87937e-32	0.798234	13	UFL1-AS1
rs2142652	6	96868504	1.88267e-32	0.798234	13	UFL1-AS1
rs2472889	6	96866803	1.91645e-32	0.798234	13	UFL1-AS1
rs2205755	6	96864704	1.93544e-32	0.798234	13	UFL1-AS1
rs2472886	6	96864876	1.9381e-32	0.798234	13	UFL1-AS1
rs2179126	6	96871350	1.95448e-32	0.798234	13	UFL1-AS1
rs2142653	6	96871520	1.9547e-32	0.798234	13	UFL1-AS1
rs12201449	6	96959382	1.96371e-32	0.802991	13	UFL1-AS1
rs2472882	6	96863474	1.96472e-32	0.798234	13	UFL1-AS1
rs2472887	6	96865437	1.98495e-32	0.798234	13	UFL1-AS1
rs2499807	6	96864053	2.00974e-32	0.798234	13	UFL1-AS1
rs2472888	6	96865501	2.01142e-32	0.798234	13	UFL1-AS1
rs12205655	6	96891733	2.04352e-32	0.798234	13	UFL1-AS1
rs13208422	6	96892119	2.10832e-32	0.798234	13	UFL1-AS1
rs12205728	6	96891838	2.12038e-32	0.798234	13	UFL1-AS1
rs1303852	6	96864523	2.14516e-32	0.798234	13	UFL1-AS1
rs2499814	6	96877245	2.63769e-32	0.798234	13	UFL1-AS1
rs35410524	6	96885405	2.67179e-32	0.793644	13	UFL1-AS1
rs2472883	6	96863817	3.55562e-32	0.798234	13	UFL1-AS1
rs3849198	6	97036539	3.88269e-32	0.857511	13	FHL5
rs11152951	6	96894135	3.92104e-32	0.787345	13	UFL1-AS1
rs2499801	6	96854594	4.95279e-32	0.779079	13	UFL1-AS1
rs11152953	6	96894305	5.01126e-32	0.787345	13	UFL1-AS1
rs11152952	6	96894303	5.01563e-32	0.787345	13	UFL1-AS1
rs760619	6	96857431	5.44561e-32	0.779079	13	UFL1-AS1
rs12208884	6	96885572	6.17705e-32	0.798234	13	UFL1-AS1
rs10457174	6	97067047	7.62146e-32	0.747293	13	FHL5
rs4343922	6	96876903	9.62262e-32	0.815442	13	UFL1-AS1
rs7770889	6	96858453	7.71314e-31	0.800969	13	UFL1-AS1
rs9399930	6	96854444	3.40853e-30	0.731503	13	UFL1-AS1
rs9386528	6	96928514	3.70425e-30	0.745039	13	UFL1-AS1
rs12368672	12	57512470	2.51045e-28	0.742888	25	STAT6
rs2499787	6	96841762	1.8017e-27	0.700874	13	UFL1-AS1
rs1009596	6	96843688	2.17025e-27	0.706617	13	UFL1-AS1
rs1009597	6	96843540	3.9558e-27	0.706617	13	UFL1-AS1
rs2205754	6	96843134	7.61592e-27	0.706617	13	UFL1-AS1
rs2472876	6	96845723	7.90078e-27	0.706617	13	UFL1-AS1
rs2499790	6	96845078	8.01721e-27	0.706617	13	UFL1-AS1
rs2499792	6	96846264	8.0461e-27	0.706617	13	UFL1-AS1
rs2499793	6	96846402	8.12899e-27	0.706617	13	UFL1-AS1
rs976357	6	96849679	8.42984e-27	0.71038	13	UFL1-AS1
rs976356	6	96849437	8.54916e-27	0.71038	13	UFL1-AS1
rs2499796	6	96848364	8.56561e-27	0.71038	13	UFL1-AS1
rs2049927	6	96848958	8.84504e-27	0.71038	13	UFL1-AS1
rs2092094	6	96844123	9.73323e-27	0.706617	13	UFL1-AS1
rs2472875	6	96844691	9.78579e-27	0.706617	13	UFL1-AS1
rs2103539	6	96844342	9.84239e-27	0.706617	13	UFL1-AS1
rs2499789	6	96844510	1.01614e-26	0.706617	13	UFL1-AS1
rs2499799	6	96851676	1.07927e-26	0.71038	13	UFL1-AS1
rs2499797	6	96848669	1.18378e-26	0.71038	13	UFL1-AS1
rs3001425	12	57509569	2.95882e-26	0.76126	25	STAT6
rs3001427	12	57508649	3.58602e-26	0.756968	25	STAT6
rs3122929	12	57509102	3.75317e-26	0.756968	25	STAT6
rs6941258	6	96938856	5.2028e-26	1	13	UFL1-AS1
rs6934392	6	96938227	6.01473e-26	1	13	UFL1-AS1
rs4599656	6	96936682	1.02196e-25	1	13	UFL1-AS1
rs11152994	6	96938660	1.0998e-25	1	13	UFL1-AS1
rs12210028	6	96938655	1.23244e-25	1	13	UFL1-AS1
rs4839826	6	96853616	1.89727e-25	1	13	UFL1-AS1
rs6924957	6	96853579	3.46112e-25	0.989704	13	UFL1-AS1
rs167769	12	57503775	4.24182e-25	0.79298	25	STAT6
rs9349379	6	12903957	4.62108e-25	1	11	PHACTR1
rs2362290	2	234825369	1.49321e-24	1	7	TRPM8
rs1965629	2	234824731	1.94865e-24	1	7	TRPM8
rs1985366	2	234824559	1.94945e-24	1	7	TRPM8
rs10170399	2	234826648	2.04134e-24	1	7	TRPM8
rs6738979	2	234823058	2.06048e-24	1	7	TRPM8
rs1003540	2	234825884	2.28081e-24	1	7	TRPM8
rs11563063	2	234821530	2.30268e-24	1	7	TRPM8
rs10166942	2	234825093	2.50694e-24	1	7	TRPM8
rs6724624	2	234820578	2.87236e-24	1	7	TRPM8
rs11892538	2	234821445	3.45038e-24	1	7	TRPM8
rs10187654	2	234814059	5.77029e-24	1	7	TRPM8
rs4663983	2	234815005	6.29602e-24	0.993444	7	TRPM8
rs10218452	1	3075597	7.69856e-24	1	1	PRDM16
rs10797381	1	3072482	9.4049e-24	0.99484	1	PRDM16
rs2075968	1	3081241	1.33006e-23	0.949027	1	PRDM16
rs56304645	1	3085186	1.87609e-23	0.908239	1	PRDM16
rs7518255	1	3086464	3.75113e-23	0.93919	1	PRDM16
rs1393064	1	3099138	1.27203e-22	0.918942	1	PRDM16
rs10909886	1	3066761	1.42065e-22	0.959167	1	PRDM16
rs2376495	1	3095126	1.48489e-22	0.92929	1	PRDM16
rs11587518	1	3096925	1.61867e-22	0.92929	1	PRDM16
rs28594467	1	3097051	1.61933e-22	0.92929	1	PRDM16
rs61759167	1	3091587	1.75854e-22	0.92929	1	PRDM16
rs324011	12	57502182	2.25751e-22	0.84351	25	STAT6
rs61759161	1	3065568	3.00359e-22	0.958977	1	PRDM16
rs703816	12	57497005	6.8908e-22	1	25	STAT6
rs4759042	12	57377347	1.51687e-21	1	25	GPR182
rs9399923	6	96850379	1.73961e-21	0.939182	13	UFL1-AS1
rs4839683	6	96851933	2.06026e-21	0.939182	13	UFL1-AS1
rs4839827	6	96853967	3.71324e-21	0.843755	13	UFL1-AS1
rs4759044	12	57530670	4.5733e-21	1	25	LRP1
rs840161	12	57323523	6.39033e-21	0.810904	25	SDR9C7
rs6709005	2	234828723	1.56307e-20	0.842595	7	TRPM8
rs1843314	12	57362422	2.23276e-20	0.97253	25	RDH16
rs1098740	12	57369910	2.50374e-20	1	25	RDH16
rs725957	12	57331741	2.53792e-20	0.867956	25	SDR9C7
rs7604471	2	234834176	3.32453e-20	0.800538	7	TRPM8
rs4233636	2	234834402	3.50762e-20	0.800538	7	TRPM8
rs4663986	2	234834455	3.52497e-20	0.800538	7	TRPM8
rs737636	2	234832824	3.66825e-20	0.800538	7	TRPM8
rs6431648	2	234833457	3.69424e-20	0.800538	7	TRPM8
rs10457146	6	96936273	1.18499e-19	1	13	UFL1-AS1
rs11152989	6	96936061	1.40113e-19	0.995538	13	UFL1-AS1
rs6939383	6	96847181	2.37374e-19	0.884358	13	UFL1-AS1
rs4759272	12	57438658	3.1329e-19	1	25	MYO1A
rs10189040	2	234843191	3.49641e-19	0.790515	7	TRPM8
rs6711120	2	234845134	4.04665e-19	0.790515	7	TRPM8
rs758275	2	234838020	4.0737e-19	0.790515	7	TRPM8
rs10490012	2	234843494	4.45949e-19	0.729265	7	TRPM8
rs2108810	2	234845708	4.53294e-19	0.790515	7	TRPM8
rs758276	2	234837808	4.75675e-19	0.800538	7	TRPM8
rs2362293	2	234836854	8.66854e-19	0.800538	7	TRPM8
rs9646720	2	234847573	1.06378e-18	0.675965	7	TRPM8
rs2302153	2	234847823	1.75087e-18	0.727558	7	TRPM8
rs2282286	1	156452870	6.00041e-18	1	5	MEF2D
rs6700679	1	156442956	6.1772e-18	0.986394	5	MEF2D
rs2274316	1	156446242	6.25747e-18	0.990864	5	MEF2D
rs12131289	1	156446450	6.30535e-18	0.990864	5	MEF2D
rs1050316	1	156434703	7.14517e-18	0.990864	5	MEF2D
rs6658120	1	156448426	7.43868e-18	0.981657	5	MEF2D
rs4450010	1	156448209	7.71039e-18	0.986274	5	MEF2D
rs3818463	1	156453441	8.0867e-18	0.990839	5	MEF2D
rs715948	12	57532982	8.11265e-18	1	25	LRP1
rs2274320	1	156453247	8.25491e-18	0.990839	5	MEF2D
rs1925950	1	156450740	9.23842e-18	0.990839	5	MEF2D
rs3790459	1	156461707	9.77255e-18	0.990914	5	MEF2D
rs11264486	1	156455173	1.03491e-17	0.990839	5	MEF2D
rs3790454	1	156451349	6.9866e-16	0.990839	5	MEF2D
rs1393065	1	3099105	6.98844e-16	0.702977	1	PRDM16
rs10908504	1	156464429	6.99278e-16	0.986351	5	MEF2D
rs12038396	1	156459535	6.99368e-16	0.990914	5	MEF2D
rs1342442	1	156466699	7.01218e-16	0.981823	5	MEF2D
rs12136856	1	156473114	7.01999e-16	0.98172	5	MEF2D
rs2274319	1	156450873	7.02861e-16	0.981674	5	MEF2D
rs3790457	1	156458840	7.03424e-16	0.990914	5	MEF2D
rs10908505	1	156468243	7.06205e-16	0.986394	5	MEF2D
rs12988953	2	234826661	7.17229e-16	1	7	TRPM8
rs6940712	6	96844206	7.18294e-16	0.799466	13	UFL1-AS1
rs1004478	2	234825895	7.1889e-16	0.960371	7	TRPM8
rs9646718	2	234830440	7.20213e-16	0.940788	7	TRPM8
rs3790455	1	156456301	7.21401e-16	0.981783	5	MEF2D
rs12745073	1	3094672	7.21697e-16	0.726038	1	PRDM16
rs9486165	6	96852189	7.29384e-16	0.799466	13	UFL1-AS1
rs9486146	6	96845874	7.31227e-16	0.799466	13	UFL1-AS1
rs976507	6	96851104	7.38624e-16	0.802449	13	UFL1-AS1
rs12134493	1	115677946	7.47677e-16	1	3	RP4-666F24.3
rs17862921	2	234829120	7.68163e-16	0.930674	7	TRPM8
rs17863838	2	234818258	7.76125e-16	0.940788	7	TRPM8
rs6741751	2	234827661	7.96442e-16	0.940788	7	TRPM8
rs17862920	2	234827995	8.0658e-16	0.940788	7	TRPM8
rs7577262	2	234818869	8.61031e-16	0.960371	7	TRPM8
rs17864741	2	234817840	8.63234e-16	0.960371	7	TRPM8
rs17864738	2	234812696	9.07802e-16	0.940788	7	TRPM8
rs2078371	1	115677183	9.4608e-16	0.989873	3	RP4-666F24.3
rs11562941	2	234815167	9.49145e-16	0.940788	7	TRPM8
rs10929317	2	234811911	9.69438e-16	0.930969	7	TRPM8
rs6717992	2	234813712	9.76367e-16	0.960371	7	TRPM8
rs6717978	2	234813666	9.79907e-16	0.960371	7	TRPM8
rs9369640	6	12901441	1.20157e-15	1	11	PHACTR1
rs2888107	12	57301394	1.58043e-15	0.897738	25	SDR9C7
rs2888108	12	57296424	1.58058e-15	0.897738	25	SDR9C7
rs10735871	12	57306677	1.61554e-15	0.875185	25	SDR9C7
rs2888106	12	57301398	1.71947e-15	0.897738	25	SDR9C7
rs2254574	6	96840306	1.7513e-15	1	13	UFL1-AS1
rs4759041	12	57291499	1.91976e-15	0.897738	25	RP11-74M13.4
rs1909328	12	57308936	1.94428e-15	0.875185	25	SDR9C7
rs61939604	12	57291694	1.94721e-15	0.894169	25	RP11-74M13.4
rs1846398	12	57302799	1.95615e-15	0.87778	25	SDR9C7
rs55812315	12	57287694	1.97358e-15	0.894169	25	RP11-74M13.4
rs7959253	12	57284723	2.08256e-15	0.897738	25	RP11-74M13.4
rs6911226	6	12902290	2.08597e-15	0.99168	11	PHACTR1
rs2472926	6	96837794	2.16249e-15	1	13	UFL1-AS1
rs7956391	12	57284598	2.22773e-15	0.897738	25	RP11-74M13.4
rs7751826	6	12900977	2.23758e-15	0.99585	11	PHACTR1
rs6915983	6	12902441	2.52593e-15	0.99168	11	PHACTR1
rs7959725	12	57285090	2.72438e-15	0.897738	25	RP11-74M13.4
rs2876303	6	12919867	3.01846e-15	0.899427	11	PHACTR1
rs7760527	6	12908408	3.17253e-15	0.96363	11	PHACTR1
rs7760016	6	12908077	3.18016e-15	0.96363	11	PHACTR1
rs9381494	6	12913152	3.30133e-15	0.96363	11	PHACTR1
rs1983551	6	96796050	3.58162e-15	0.924216	13	UFL1-AS1
rs4759036	12	57272614	3.63311e-15	0.897738	25	RP11-74M13.4
rs7454157	6	12909874	3.71238e-15	0.96363	11	PHACTR1
rs7967940	12	57279956	4.19898e-15	0.897738	25	RP11-74M13.4
rs7959654	12	57277839	4.22189e-15	0.897738	25	RP11-74M13.4
rs7961602	12	57273481	4.27188e-15	0.897738	25	RP11-74M13.4
rs11172033	12	57282791	4.27258e-15	0.897738	25	RP11-74M13.4
rs2223239	6	96767685	4.33315e-15	0.916832	13	RN7SL797P
rs9668259	12	57272866	4.34061e-15	0.886263	25	RP11-74M13.4
rs7972591	12	57281402	4.50855e-15	0.897738	25	RP11-74M13.4
rs9395214	6	12898884	4.54371e-15	0.963427	11	PHACTR1
rs7979655	12	57279601	4.6954e-15	0.897738	25	RP11-74M13.4
rs9369650	6	12922652	4.70075e-15	0.899427	11	PHACTR1
rs7960137	12	57278168	4.74566e-15	0.897738	25	RP11-74M13.4
rs1014342	6	12923157	5.25491e-15	0.899427	11	PHACTR1
rs9296512	6	12894904	5.26048e-15	0.959054	11	PHACTR1
rs9369652	6	12924744	5.42542e-15	0.899427	11	PHACTR1
rs4477473	12	57275528	5.45447e-15	0.897738	25	RP11-74M13.4
rs1953088	6	12925936	5.51274e-15	0.899427	11	PHACTR1
rs10876943	12	57274648	5.54691e-15	0.897738	25	RP11-74M13.4
rs6693567	1	150510660	7.16494e-15	1	4	RP11-54A4.2
rs56023460	12	57283209	8.09013e-15	0.897738	25	RP11-74M13.4
rs6925904	6	12892486	8.28655e-15	0.963117	11	PHACTR1
rs1332844	6	12889004	8.5566e-15	0.959054	11	PHACTR1
rs7750679	6	12891301	9.73574e-15	0.959054	11	PHACTR1
rs7955918	12	57276808	1.34891e-14	0.897738	25	RP11-74M13.4
rs10876941	12	57267216	1.42683e-14	0.958286	25	RP11-74M13.4
rs4254104	12	57265952	1.94849e-14	0.966264	25	RP11-74M13.4
rs11172025	12	57261958	2.04512e-14	0.995783	25	RP11-74M13.4
rs7314652	12	57257912	2.57012e-14	1	25	RP11-74M13.4
rs4472974	12	57269643	2.65317e-14	0.958286	25	RP11-74M13.4
rs17863841	2	234837608	2.66371e-14	0.815435	7	TRPM8
rs34097149	3	154263175	2.80299e-14	1	9	RP11-656A15.1
rs2205760	6	96786690	2.81695e-14	0.924216	13	UFL1-AS1
rs2815293	6	96769927	2.86179e-14	0.908629	13	UFL1-AS1
rs7305700	12	57256380	2.89375e-14	0.995783	25	RP11-74M13.4
rs12423843	12	57256399	2.9717e-14	0.995783	25	RP11-74M13.4
rs3741580	12	57523132	3.57297e-14	1	25	STAT6:LRP1
rs10774231	12	4515374	3.82284e-14	1	24	FGF6
rs1076630	6	96786215	3.94257e-14	0.924216	13	UFL1-AS1
rs11264483	1	156406381	7.34514e-14	0.857256	5	C1orf61
rs10849061	12	4523456	9.0858e-14	0.822682	24	FGF6
rs13078967	3	154289946	9.12488e-14	0.963779	9	RP11-656A15.1
rs7597116	2	234832232	9.55007e-14	0.815435	7	TRPM8
rs4766241	12	4523225	1.01812e-13	0.826661	24	FGF6
rs7558436	2	234835679	1.07939e-13	0.767393	7	TRPM8
rs117368197	17	43715924	1.07956e-13	1	31	CRHR1-IT1:CRHR1:RP11-105N13.4
rs6581124	12	57545756	1.11778e-13	1	25	LRP1
rs117365970	17	43893259	1.14216e-13	1	31	CRHR1:RP11-105N13.4
rs111273167	17	43740967	1.18947e-13	1	31	CRHR1:RP11-105N13.4
rs112572874	17	44072984	1.21889e-13	0.994629	31	MAPT
rs112155389	17	43758078	1.21941e-13	1	31	CRHR1:RP11-105N13.4
rs112596352	17	44170238	1.28335e-13	0.994629	31	KANSL1
rs9472790	6	12879101	1.31505e-13	1	11	PHACTR1
rs17863835	2	234808061	1.33224e-13	0.693081	7	TRPM8
rs112333322	17	44126673	1.33566e-13	0.994629	31	KANSL1
rs11562954	2	234837513	1.35205e-13	0.767393	7	TRPM8
rs7300066	12	4529169	1.36243e-13	0.905185	24	FGF6
rs111676341	17	44183403	1.40167e-13	0.994629	31	KANSL1
rs28946905	2	234807749	1.4254e-13	0.693081	7	TRPM8
rs112560196	17	44200078	1.43238e-13	0.994629	31	KANSL1
rs10759844	9	119249326	1.43763e-13	1	18	ASTN2
rs765900	2	234806833	1.48671e-13	0.693081	7	TRPM8
rs2160875	12	4527322	1.49456e-13	0.810502	24	FGF6
rs111327992	17	44126691	1.52765e-13	0.994629	31	KANSL1
rs55669501	17	44202564	1.53772e-13	0.994629	31	KANSL1
rs17426174	17	43830938	1.58684e-13	1	31	CRHR1:RP11-105N13.4
rs112073200	17	44201791	1.6079e-13	0.994629	31	KANSL1
rs112570965	17	43801092	1.6221e-13	1	31	CRHR1:RP11-105N13.4
rs62055869	17	43830685	1.63311e-13	1	31	CRHR1:RP11-105N13.4
rs17689882	17	43906828	1.63481e-13	0.994627	31	CRHR1
rs78026984	17	44025592	1.6439e-13	1	31	MAPT
rs113414067	17	43955093	1.66169e-13	1	31	MAPT-AS1
rs112275277	17	43981958	1.66659e-13	1	31	MAPT
rs112454267	17	44005329	1.67809e-13	0.994687	31	MAPT
rs62054835	17	43934672	1.6784e-13	1	31	MAPT-AS1
rs62057073	17	43861117	1.68534e-13	1	31	CRHR1:RP11-105N13.4
rs113790915	17	43810782	1.68914e-13	1	31	CRHR1:RP11-105N13.4:RP11-293E1.1
rs112995313	17	43795768	1.69399e-13	1	31	CRHR1:RP11-105N13.4
rs6760630	2	234813415	1.69919e-13	1	7	TRPM8
rs113796169	17	44005254	1.70484e-13	0.994687	31	MAPT
rs112746008	17	44126650	1.70683e-13	0.994629	31	KANSL1
rs1040851	9	119243634	1.71198e-13	1	18	ASTN2
rs4319546	12	57346828	1.71349e-13	0.630821	25	RDH16
rs62062278	17	44093860	1.71483e-13	0.994629	31	MAPT
rs56319902	17	43871982	1.71907e-13	1	31	CRHR1:RP11-105N13.4
rs55686102	17	44202608	1.72264e-13	0.994629	31	KANSL1
rs111415173	17	43795573	1.73762e-13	1	31	CRHR1:RP11-105N13.4
rs62059005	17	44004472	1.73927e-13	1	31	MAPT
rs113991678	17	43795634	1.74191e-13	0.994627	31	CRHR1:RP11-105N13.4
rs113661667	17	43791610	1.74275e-13	1	31	CRHR1:RP11-105N13.4
rs113029914	17	43981831	1.74838e-13	1	31	MAPT
rs62056786	17	43975285	1.7524e-13	1	31	MAPT
rs78917495	17	43858482	1.75653e-13	1	31	CRHR1:RP11-105N13.4
rs62056785	17	43975263	1.75855e-13	1	31	MAPT
rs62056789	17	43975415	1.76171e-13	1	31	MAPT
rs62056790	17	43975417	1.76176e-13	1	31	MAPT
rs62057062	17	43856710	1.77884e-13	1	31	CRHR1:RP11-105N13.4
rs62057064	17	43857033	1.78034e-13	1	31	CRHR1:RP11-105N13.4
rs112578465	17	44125066	1.78845e-13	0.994629	31	KANSL1
rs17575507	17	44134095	1.79328e-13	0.994629	31	KANSL1
rs17689378	17	43881790	1.80013e-13	0.989249	31	CRHR1:RP11-105N13.4
rs6489545	12	4528491	1.8326e-13	0.913127	24	FGF6
rs76563578	17	43933879	1.83588e-13	1	31	MAPT-AS1
rs62057069	17	43859065	1.84225e-13	1	31	CRHR1:RP11-105N13.4
rs62057070	17	43859640	1.84422e-13	1	31	CRHR1:RP11-105N13.4
rs62057068	17	43858629	1.85102e-13	1	31	CRHR1:RP11-105N13.4
rs6478240	9	119249198	1.85585e-13	1	18	ASTN2
rs62057071	17	43859691	1.85937e-13	1	31	CRHR1:RP11-105N13.4
rs111962225	17	43934016	1.86393e-13	1	31	MAPT-AS1
rs62057067	17	43858326	1.86453e-13	1	31	CRHR1:RP11-105N13.4
rs111970616	17	44169581	1.87361e-13	0.994629	31	KANSL1
rs76830096	17	43857129	1.87898e-13	1	31	CRHR1:RP11-105N13.4
rs112197756	17	44154105	1.88834e-13	0.994629	31	KANSL1
rs112385572	17	44066172	1.89138e-13	0.994629	31	MAPT
rs62057063	17	43856730	1.91681e-13	1	31	CRHR1:RP11-105N13.4
rs111519055	17	44159672	1.9175e-13	0.994629	31	KANSL1
rs111913701	17	44159631	1.91753e-13	0.994629	31	KANSL1
rs7852872	9	119249339	1.91883e-13	1	18	ASTN2
rs62057122	17	43901001	1.9269e-13	1	31	CRHR1
rs62063271	17	44036047	1.93893e-13	1	31	MAPT
rs111372048	17	44136577	1.93914e-13	0.994629	31	KANSL1
rs62056851	17	43992806	1.95276e-13	1	31	MAPT
rs112647192	17	43994623	1.96285e-13	1	31	MAPT
rs112364920	17	44161360	1.97955e-13	0.98922	31	KANSL1
rs113788190	17	44161302	1.98007e-13	0.994629	31	KANSL1
rs7957385	12	4525546	2.00643e-13	0.834194	24	FGF6
rs117124984	17	44051588	2.01118e-13	0.994629	31	MAPT
rs79600142	17	43897722	2.0548e-13	1	31	CRHR1
rs111541901	17	43994358	2.07319e-13	1	31	MAPT
rs118087478	17	44051589	2.11756e-13	0.994629	31	MAPT
rs17762954	17	43899786	2.17661e-13	1	31	CRHR1
rs62057147	17	43903298	2.18789e-13	1	31	CRHR1
rs6458545	6	12934302	2.20666e-13	0.898212	11	PHACTR1
rs17763050	17	43903336	2.21804e-13	1	31	CRHR1
rs62057119	17	43899736	2.22278e-13	1	31	CRHR1
rs6431647	2	234809496	2.24551e-13	0.995439	7	TRPM8
rs111739681	17	43898459	2.25833e-13	1	31	CRHR1
rs17425752	17	43906726	2.26132e-13	0.994627	31	CRHR1
rs62057101	17	43885291	2.31202e-13	1	31	CRHR1:RP11-105N13.4
rs1075550	12	4526507	2.33028e-13	0.83147	24	FGF6
rs78872653	17	43905134	2.33152e-13	1	31	CRHR1
rs117646503	17	43893260	2.33608e-13	1	31	CRHR1:RP11-105N13.4
rs41280116	17	43902842	2.34004e-13	1	31	CRHR1
rs1571997	6	12874309	2.36431e-13	1	11	PHACTR1
rs62057158	17	43907143	2.36703e-13	1	31	CRHR1
rs62057114	17	43899401	2.36903e-13	1	31	CRHR1
rs78917479	17	43899611	2.37744e-13	1	31	CRHR1
rs62057115	17	43899417	2.38849e-13	1	31	CRHR1
rs16940681	17	43912159	2.38943e-13	1	31	CRHR1
rs4814864	20	19469817	2.39136e-13	1	37	SLC24A3
rs28364025	17	43894102	2.40747e-13	1	31	CRHR1
rs112431991	17	43758885	2.42156e-13	1	31	CRHR1:RP11-105N13.4
rs62057143	17	43901528	2.42198e-13	1	31	CRHR1
rs1396862	17	43902997	2.42804e-13	1	31	CRHR1
rs4335809	17	43902216	2.435e-13	1	31	CRHR1
rs878888	17	43912635	2.43982e-13	1	31	CRHR1
rs62057118	17	43899727	2.44239e-13	1	31	CRHR1
rs3885074	17	43902738	2.44345e-13	1	31	CRHR1
rs4523962	17	43902522	2.44714e-13	1	31	CRHR1
rs4525537	17	43912723	2.44998e-13	1	31	CRHR1
rs4640231	17	43912786	2.45417e-13	1	31	CRHR1
rs878887	17	43912582	2.45494e-13	1	31	CRHR1
rs4341787	17	43902505	2.45817e-13	0.994629	31	CRHR1
rs4482334	17	43912830	2.46257e-13	1	31	CRHR1
rs3885075	17	43902799	2.46666e-13	1	31	CRHR1
rs17689824	17	43904397	2.46926e-13	1	31	CRHR1
rs17763086	17	43905481	2.47226e-13	1	31	CRHR1
rs62057154	17	43904610	2.48049e-13	1	31	CRHR1
rs62057155	17	43904673	2.48052e-13	1	31	CRHR1
rs16940676	17	43911036	2.48587e-13	0.994627	31	CRHR1
rs7562971	2	234840424	2.48832e-13	0.788626	7	TRPM8
rs41280118	17	43903089	2.48879e-13	1	31	CRHR1
rs62057111	17	43897130	2.48964e-13	1	31	CRHR1
rs62057156	17	43904948	2.49166e-13	1	31	CRHR1
rs62057157	17	43905313	2.50073e-13	1	31	CRHR1
rs62057149	17	43903546	2.50074e-13	1	31	CRHR1
rs62057150	17	43903548	2.50077e-13	1	31	CRHR1
rs62057153	17	43904528	2.51065e-13	1	31	CRHR1
rs7562952	2	234840357	2.51661e-13	0.797035	7	TRPM8
rs62057116	17	43899655	2.51979e-13	1	31	CRHR1
rs55763795	17	43908773	2.52201e-13	1	31	CRHR1
rs55865707	17	43908826	2.52318e-13	1	31	CRHR1
rs1912151	17	43902944	2.5233e-13	1	31	CRHR1
rs12470426	2	234846401	2.52533e-13	0.768546	7	TRPM8
rs62057146	17	43903106	2.5356e-13	1	31	CRHR1
rs78506181	17	43897480	2.53616e-13	1	31	CRHR1
rs2316765	17	43912454	2.54329e-13	1	31	CRHR1
rs55943044	17	43872228	2.54447e-13	1	31	CRHR1:RP11-105N13.4
rs17868384	2	234842328	2.54931e-13	0.797035	7	TRPM8
rs17863842	2	234842119	2.55121e-13	0.797035	7	TRPM8
rs67646620	2	234843225	2.5634e-13	0.797035	7	TRPM8
rs78587102	17	43897246	2.56615e-13	1	31	CRHR1
rs62054805	17	43915054	2.56732e-13	1	31	CRHR1
rs62054803	17	43914728	2.57155e-13	1	31	CRHR1
rs17762769	17	43893403	2.57486e-13	1	31	CRHR1:RP11-105N13.4
rs62057117	17	43899657	2.57612e-13	1	31	CRHR1
rs17763199	17	43910183	2.5771e-13	0.994629	31	CRHR1
rs878886	17	43912490	2.57902e-13	1	31	CRHR1
rs12150390	17	43896228	2.5792e-13	1	31	CRHR1
rs62054763	17	43910262	2.59919e-13	1	31	CRHR1
rs41457044	17	43911424	2.60124e-13	0.989249	31	CRHR1
rs17689918	17	43910088	2.60217e-13	1	31	CRHR1
rs16940674	17	43910507	2.60394e-13	1	31	CRHR1
rs56127111	17	43913315	2.60969e-13	1	31	CRHR1
rs1876830	17	43911352	2.61627e-13	1	31	CRHR1
rs1876828	17	43911525	2.61642e-13	1	31	CRHR1
rs1876829	17	43911443	2.61649e-13	1	31	CRHR1
rs28364021	17	43912282	2.62012e-13	1	31	CRHR1
rs62057123	17	43901238	2.62095e-13	1	31	CRHR1
rs62054802	17	43914598	2.62286e-13	1	31	CRHR1
rs10445362	17	43914554	2.62361e-13	1	31	CRHR1
rs1876827	17	43911832	2.62833e-13	1	31	CRHR1
rs55779147	17	43894510	2.63032e-13	1	31	CRHR1
rs79501144	17	43900697	2.63177e-13	1	31	CRHR1
rs16940665	17	43907896	2.63229e-13	1	31	CRHR1
rs1876831	17	43907745	2.63425e-13	1	31	CRHR1
rs739645	17	43894990	2.63553e-13	1	31	CRHR1
rs112583797	17	43918418	2.64337e-13	1	31	MAPT-AS1
rs739644	17	43895008	2.65028e-13	1	31	CRHR1
rs16940677	17	43911898	2.65687e-13	1	31	CRHR1
rs112346815	3	154390467	2.66615e-13	0.935552	9	RPL9P15
rs16940672	17	43908152	2.67932e-13	1	31	CRHR1
rs16940668	17	43907966	2.67982e-13	1	31	CRHR1
rs6035354	20	19464926	2.70122e-13	0.984733	37	SLC24A3
rs62057112	17	43897202	2.70403e-13	1	31	CRHR1
rs7040792	9	119248993	2.70848e-13	1	18	ASTN2
rs1024905	12	4518140	2.72043e-13	0.792181	24	FGF6
rs17762912	17	43899161	2.7316e-13	1	31	CRHR1
rs28364023	17	43894159	2.7455e-13	1	31	CRHR1
rs17689608	17	43896528	2.77482e-13	1	31	CRHR1
rs62057144	17	43901558	2.7828e-13	1	31	CRHR1
rs62054804	17	43914809	2.78592e-13	1	31	CRHR1
rs80184151	17	43879308	2.78692e-13	1	31	CRHR1:RP11-105N13.4
rs4564621	17	43895501	2.8e-13	1	31	CRHR1
rs17689471	17	43892973	2.83864e-13	1	31	CRHR1:RP11-105N13.4
rs62057110	17	43896734	2.85879e-13	1	31	CRHR1
rs62057113	17	43897449	2.86836e-13	1	31	CRHR1
rs2316763	17	43895530	2.8851e-13	1	31	CRHR1
rs62057108	17	43896616	2.89741e-13	1	31	CRHR1
rs62057109	17	43896637	2.89766e-13	1	31	CRHR1
rs73118733	2	234804955	2.90995e-13	0.693081	7	TRPM8
rs17689653	17	43898963	2.92149e-13	1	31	CRHR1
rs10445363	17	43914558	2.92335e-13	1	31	CRHR1
rs113856644	17	43932277	2.92957e-13	1	31	MAPT-AS1
rs4566211	17	43895696	2.93061e-13	1	31	CRHR1
rs55915917	17	43892784	2.98046e-13	0.916311	31	CRHR1:RP11-105N13.4
rs4566212	17	43895751	2.98928e-13	1	31	CRHR1
rs16940671	17	43908151	2.99945e-13	1	31	CRHR1
rs17762882	17	43898887	3.00869e-13	1	31	CRHR1
rs6046134	20	19462636	3.02858e-13	0.984731	37	SLC24A3
rs12473889	2	234844945	3.05331e-13	0.797035	7	TRPM8
rs4814863	20	19469685	3.07132e-13	1	37	SLC24A3
rs4277389	17	43895653	3.07294e-13	1	31	CRHR1
rs7030607	9	119245183	3.11239e-13	0.978799	18	ASTN2
rs78074121	17	43896690	3.11378e-13	1	31	CRHR1
rs2316764	17	43895602	3.14077e-13	1	31	CRHR1
rs9381462	6	12873775	3.24703e-13	0.988069	11	PHACTR1
rs4309444	17	43895797	3.26492e-13	1	31	CRHR1
rs113871181	17	43852733	3.29136e-13	1	31	CRHR1:RP11-105N13.4
rs62057107	17	43896032	3.37167e-13	1	31	CRHR1
rs111370985	17	43852742	3.45913e-13	1	31	CRHR1:RP11-105N13.4
rs4814858	20	19459328	3.48368e-13	0.97461	37	SLC24A3
rs4814860	20	19469395	3.63725e-13	1	37	SLC24A3
rs55668363	17	43892788	3.64727e-13	0.922164	31	CRHR1:RP11-105N13.4
rs4814861	20	19469534	3.86731e-13	0.994904	37	SLC24A3
rs56357543	17	43894547	3.9953e-13	1	31	CRHR1
rs56099546	17	43894609	3.99895e-13	1	31	CRHR1
rs6081612	20	19460951	4.06898e-13	0.974835	37	SLC24A3
rs8072451	17	43893716	4.11015e-13	1	31	CRHR1:RP11-105N13.4
rs6478241	9	119252629	4.15768e-13	0.861649	18	ASTN2
rs6035353	20	19462207	4.33439e-13	0.984731	37	SLC24A3
rs8073146	17	43893751	4.39706e-13	1	31	CRHR1:RP11-105N13.4
rs62054761	17	43909008	4.40088e-13	0.983985	31	CRHR1
rs62054760	17	43908989	4.43927e-13	0.983985	31	CRHR1
rs62054762	17	43909022	4.58279e-13	0.983985	31	CRHR1
rs1879581	17	43545893	4.64712e-13	0.756939	31	PLEKHM1
rs324015	12	57490100	5.02812e-13	1	25	STAT6
rs7602303	2	234832233	5.21057e-13	0.767393	7	TRPM8
rs6046139	20	19474337	5.63233e-13	0.994904	37	SLC24A3
rs55663797	17	43544379	5.74747e-13	0.756939	31	PLEKHM1
rs10817897	9	119245955	5.84172e-13	0.99147	18	ASTN2
rs698915	1	150388318	5.84566e-13	0.887153	4	RPRD2
rs6046137	20	19466832	6.11497e-13	0.979692	37	SLC24A3
rs55671319	17	43548424	6.3723e-13	0.756939	31	PLEKHM1
rs62065438	17	43558092	6.56596e-13	0.756939	31	PLEKHM1
rs78874207	12	57519432	6.679e-13	1	25	STAT6
rs17631676	17	43549526	7.60726e-13	0.756939	31	PLEKHM1
rs211168	6	97069838	7.65439e-13	1	13	FHL5
rs149366495	17	43549608	7.69405e-13	0.756939	31	PLEKHM1
rs2090847	17	43550107	7.88936e-13	0.756939	31	PLEKHM1
rs113520245	17	44033132	8.04946e-13	1	31	MAPT
rs9381401	6	12801967	8.24942e-13	1	11	PHACTR1
rs12740679	1	150262270	8.95767e-13	0.832498	4	C1orf51
rs113322852	17	43569245	8.98206e-13	0.770347	31	PLEKHM1
rs1984571	20	19475621	1.00129e-12	0.994904	37	SLC24A3
rs4836726	9	119246425	1.01983e-12	0.995727	18	ASTN2
rs7020341	9	119247974	1.07374e-12	0.991452	18	ASTN2
rs75104593	17	43913557	1.09348e-12	0.989382	31	CRHR1
rs74998289	17	43913558	1.09762e-12	0.989382	31	CRHR1
rs10490010	2	234838912	1.09943e-12	0.750692	7	TRPM8
rs12038657	1	3093302	1.12224e-12	1	1	PRDM16
rs10803666	2	234838947	1.17419e-12	0.750692	7	TRPM8
rs6081613	20	19465907	1.17613e-12	0.883306	37	SLC24A3
rs1260387	1	150371448	1.35184e-12	0.881967	4	RPRD2
rs10807323	6	12795031	1.37431e-12	1	11	PHACTR1
rs6046140	20	19476530	1.38e-12	0.994904	37	SLC24A3
rs6136756	20	19476671	1.41377e-12	0.994904	37	SLC24A3
rs6035357	20	19478696	1.47627e-12	0.984731	37	SLC24A3
rs11610923	12	57524224	1.5573e-12	1	25	STAT6:LRP1
rs11794318	9	119254123	1.64656e-12	0.991433	18	ASTN2
rs6046147	20	19479796	1.69518e-12	0.989802	37	SLC24A3
rs35489312	17	43517252	1.71126e-12	0.728095	31	PLEKHM1
rs3790228	20	19469150	1.71153e-12	0.897841	37	SLC24A3
rs6046144	20	19477390	1.75945e-12	0.994904	37	SLC24A3
rs2139890	17	43541627	1.78045e-12	0.728095	31	PLEKHM1
rs56005713	17	43536743	1.78771e-12	0.728095	31	PLEKHM1:AC091132.1
rs17631303	17	43516402	1.80508e-12	0.728095	31	PLEKHM1
rs12946900	17	43512206	1.81823e-12	0.728095	31	ARHGAP27
rs11012	17	43513441	1.8239e-12	0.722422	31	PLEKHM1
rs56168933	17	43512318	1.83536e-12	0.728095	31	ARHGAP27
rs55790407	17	43512439	1.83969e-12	0.728095	31	ARHGAP27
rs34465449	17	43511435	1.87237e-12	0.728095	31	ARHGAP27
rs62065378	17	43522361	1.87761e-12	0.728095	31	PLEKHM1
rs3827986	20	19475014	1.90555e-12	0.994904	37	SLC24A3
rs112538459	17	43527323	1.93462e-12	0.728095	31	PLEKHM1
rs9730	17	43513551	1.93842e-12	0.728095	31	PLEKHM1
rs62064654	17	43513896	1.94312e-12	0.728095	31	PLEKHM1
rs62389955	6	12902248	1.97934e-12	0.88077	11	PHACTR1
rs6035355	20	19465089	1.98403e-12	0.883306	37	SLC24A3
rs62057151	17	43903842	2.03894e-12	0.964001	31	CRHR1
rs4970996	1	150506589	2.04603e-12	0.841892	4	RP11-54A4.2
rs35544462	6	97070190	2.09255e-12	1	13	FHL5
rs80028338	17	44161470	2.3515e-12	0.994629	31	KANSL1
rs3790227	20	19469002	2.43635e-12	0.88767	37	SLC24A3
rs13028228	2	234843309	2.89115e-12	0.750692	7	TRPM8
rs13290589	9	119251786	2.94959e-12	1	18	ASTN2
rs35109285	9	119254358	3.16802e-12	1	18	ASTN2
rs11149826	16	75435140	3.195e-12	1	28	CFDP1
rs17220352	9	119248059	3.24251e-12	1	18	ASTN2
rs13197912	6	12908747	3.24282e-12	0.8842	11	PHACTR1
rs11149827	16	75435143	3.46907e-12	1	28	CFDP1
rs9381500	6	12922535	3.72072e-12	0.822142	11	PHACTR1
rs8046697	16	75442144	3.76905e-12	0.949011	28	CFDP1
rs12530250	6	12911965	3.77949e-12	0.8842	11	PHACTR1
rs34624768	16	75331572	3.90597e-12	0.963825	28	CFDP1
rs4888378	16	75332041	3.92537e-12	0.963825	28	CFDP1
rs2327621	6	12922689	3.94785e-12	0.817741	11	PHACTR1
rs12935787	16	75332335	3.95255e-12	0.963825	28	CFDP1
rs34278882	9	119257528	4.38673e-12	0.990052	18	ASTN2
rs685139	2	234758539	4.49291e-12	1	7	HJURP
rs73338505	12	57504529	4.5011e-12	1	25	STAT6
rs8180558	6	12919989	4.54071e-12	0.825965	11	PHACTR1
rs62386818	6	12923767	4.61093e-12	0.821532	11	PHACTR1
rs12215208	6	12850294	4.63401e-12	0.836904	11	PHACTR1
rs2026458	6	12825874	4.63406e-12	0.896744	11	PHACTR1
rs4887815	16	75319216	4.94924e-12	0.975997	28	RNU6-758P
rs34343839	6	12922734	5.01526e-12	0.817119	11	PHACTR1
rs35937717	16	75331567	5.04567e-12	0.917144	28	CFDP1
rs3851734	16	75371920	5.05098e-12	0.929223	28	CFDP1
rs1011121	16	75325933	5.10133e-12	0.95991	28	CFDP1
rs9899833	17	43992943	5.24349e-12	1	31	MAPT
rs4711863	6	12915417	5.38065e-12	0.844209	11	PHACTR1
rs11646852	16	75331178	5.55866e-12	0.963825	28	CFDP1
rs11645329	16	75336679	5.643e-12	0.967798	28	CFDP1
rs111395058	6	12921714	5.78885e-12	0.824813	11	PHACTR1
rs11641532	16	75329480	1.3042e-11	0.909516	28	CFDP1
rs78438709	10	124201071	1.40805e-11	1	21	PLEKHA1
rs3784935	16	75336430	1.41686e-11	0.967798	28	CFDP1
rs7873551	9	119245127	1.48627e-11	0.935867	18	ASTN2
rs2651899	1	3083712	1.50191e-11	0.917771	1	PRDM16
rs8057535	16	75347941	1.53599e-11	0.920762	28	CFDP1
rs117634244	10	124199016	1.55392e-11	1	21	PLEKHA1
rs34029337	16	75326346	1.57441e-11	0.91358	28	CFDP1
rs75178961	10	124198238	1.57681e-11	1	21	PLEKHA1
rs3863442	16	75362908	1.57913e-11	0.963854	28	CFDP1
rs4888383	16	75386349	1.58485e-11	0.987903	28	CFDP1
rs4888380	16	75347690	1.58512e-11	0.920762	28	CFDP1
rs35952313	16	75362787	1.62586e-11	0.925207	28	CFDP1
rs74620354	10	124196887	1.63217e-11	1	21	PLEKHA1
rs7858153	9	119245085	1.63339e-11	0.935867	18	ASTN2
rs76568359	10	124196473	1.6603e-11	1	21	PLEKHA1
rs4414033	1	156406853	1.66057e-11	1	5	C1orf61
rs1549306	16	75415341	1.7428e-11	0.987903	28	CFDP1
rs8046000	16	75433883	1.78375e-11	0.995973	28	CFDP1
rs78986650	10	124195677	1.83075e-11	1	21	PLEKHA1
rs76579910	10	124202034	1.83203e-11	0.984678	21	PLEKHA1
rs140234113	2	234772285	1.83261e-11	0.942934	7	MSL3P1
rs11860231	16	75385159	1.86265e-11	0.983893	28	CFDP1
rs7203157	16	75417920	1.87021e-11	0.991963	28	CFDP1
rs73118440	12	57504197	1.90792e-11	0.984296	25	STAT6
rs8060955	16	75397534	1.92151e-11	0.991963	28	CFDP1
rs12138127	1	156403681	1.94396e-11	0.818941	5	C1orf61
rs80009440	2	234771913	1.9613e-11	0.942934	7	MSL3P1
rs17696696	16	75393352	1.9864e-11	0.991963	28	CFDP1
rs3851737	16	75387463	2.07193e-11	0.987903	28	CFDP1
rs8057203	16	75404974	2.08191e-11	0.991963	28	CFDP1
rs4888389	16	75395228	2.08708e-11	0.987903	28	CFDP1
rs2285225	16	75429252	2.11199e-11	0.991963	28	CFDP1
rs11865004	16	75395777	2.12226e-11	0.987903	28	CFDP1
rs12928722	16	75452431	2.13081e-11	0.979899	28	CFDP1:RP11-77K12.1
rs4327090	17	43902541	2.13182e-11	0.810987	31	CRHR1
rs3851738	16	75387533	2.14596e-11	0.987903	28	CFDP1
rs2113232	16	75391185	2.15511e-11	0.987903	28	CFDP1
rs78832427	10	124187560	2.15609e-11	1	21	PLEKHA1
rs62062564	16	75442622	2.15671e-11	0.94118	28	CFDP1
rs4887822	16	75408076	2.18947e-11	0.983875	28	CFDP1
rs4146809	16	75415775	2.19364e-11	0.991963	28	CFDP1
rs11640674	16	75394944	2.19508e-11	0.987903	28	CFDP1
rs12684144	9	119241635	2.19729e-11	0.941004	18	ASTN2
rs12683023	9	119241662	2.19788e-11	0.941004	18	ASTN2
rs62062565	16	75442786	2.19851e-11	0.991963	28	CFDP1
rs4888388	16	75394148	2.19858e-11	0.991963	28	CFDP1
rs2651931	1	3098885	2.1987e-11	0.891885	1	PRDM16
rs2285222	16	75429347	2.20117e-11	0.991963	28	CFDP1
rs4888412	16	75443196	2.22642e-11	0.991963	28	CFDP1
rs8048527	16	75422054	2.22733e-11	0.988	28	CFDP1
rs3891689	9	119258583	2.30565e-11	0.975212	18	ASTN2
rs1895490	16	75392806	2.32803e-11	0.991963	28	CFDP1
rs11149824	16	75431830	2.32936e-11	0.995973	28	CFDP1
rs4888405	16	75428196	2.34098e-11	0.991963	28	CFDP1
rs11643410	16	75428306	2.34109e-11	0.987903	28	CFDP1
rs2421015	10	124183091	2.37121e-11	1	21	PLEKHA1
rs8050059	16	75388731	2.3812e-11	0.987903	28	CFDP1
rs11862095	16	75385418	2.38147e-11	0.944999	28	CFDP1
rs1846400	12	57293436	2.38377e-11	1	25	SDR9C7
rs11646044	16	75312548	2.40377e-11	0.964231	28	RNU6-758P
rs7185640	16	75394399	2.40653e-11	0.987903	28	CFDP1
rs11149818	16	75419373	2.42472e-11	0.941829	28	CFDP1
rs2903033	16	75389606	2.44522e-11	0.987903	28	CFDP1
rs11864102	16	75442360	2.44691e-11	0.97993	28	CFDP1
rs34222958	16	75398252	2.45011e-11	0.991963	28	CFDP1
rs2865531	16	75390316	2.45059e-11	0.987903	28	CFDP1
rs6564252	16	75388940	2.45133e-11	0.987903	28	CFDP1
rs4888400	16	75425596	2.4525e-11	0.988	28	CFDP1
rs4887821	16	75398574	2.4533e-11	0.991963	28	CFDP1
rs4888411	16	75443183	2.48188e-11	0.991963	28	CFDP1
rs4888406	16	75432334	2.49129e-11	0.949248	28	CFDP1
rs60730309	16	75431769	2.4936e-11	0.949248	28	CFDP1
rs4888387	16	75389755	2.50137e-11	0.987903	28	CFDP1
rs35263058	16	75391937	2.50182e-11	0.987903	28	CFDP1
rs4638613	16	75425553	2.50256e-11	0.945612	28	CFDP1
rs4887818	16	75361995	2.50461e-11	0.924619	28	CFDP1
rs1010630	16	75328591	2.51547e-11	0.913322	28	CFDP1
rs1364077	16	75396991	2.51926e-11	0.991963	28	CFDP1
rs566985	2	234772983	2.52648e-11	0.942934	7	MSL3P1
rs511387	2	234772911	2.52736e-11	0.942934	7	MSL3P1
rs4888403	16	75427850	2.52791e-11	0.991963	28	CFDP1
rs34499708	9	119241165	2.5283e-11	0.941004	18	ASTN2
rs11642921	16	75401569	2.52894e-11	0.975939	28	CFDP1
rs568906	2	234773193	2.53192e-11	0.942934	7	MSL3P1
rs8046109	16	75360096	2.53388e-11	0.913171	28	CFDP1
rs12928898	16	75462081	2.53445e-11	0.972288	28	CFDP1:RP11-77K12.1
rs4888372	16	75313485	2.57833e-11	0.922641	28	RNU6-758P
rs2285224	16	75429291	2.57952e-11	0.987924	28	CFDP1
rs766521	16	75424154	2.58049e-11	0.988	28	CFDP1
rs11862582	16	75431295	2.5819e-11	0.995973	28	CFDP1
rs3863446	16	75385735	2.58918e-11	0.987903	28	CFDP1
rs79508005	10	124164620	2.59808e-11	0.984678	21	PLEKHA1
rs35552529	16	75405879	2.60689e-11	0.987903	28	CFDP1
rs12599361	16	75434973	2.63269e-11	0.976132	28	CFDP1
rs213543	2	234774025	2.65188e-11	0.931469	7	MSL3P1
rs3863447	16	75386079	2.66217e-11	0.94118	28	CFDP1
rs570800	2	234773403	2.68131e-11	0.942934	7	MSL3P1
rs11860284	16	75412907	2.69152e-11	0.983875	28	CFDP1
rs4993970	16	75411619	2.73954e-11	0.983875	28	CFDP1
rs10459859	16	75381950	2.75882e-11	0.945445	28	CFDP1
rs1364078	16	75396881	2.76698e-11	0.945445	28	CFDP1
rs2285223	16	75429333	2.76867e-11	0.991963	28	CFDP1
rs4993969	16	75411521	2.76971e-11	0.983875	28	CFDP1
rs4243112	16	75321031	2.77966e-11	0.975997	28	RNU6-758P
rs8050769	16	75388434	2.78972e-11	0.987903	28	CFDP1
rs4887823	16	75433074	2.79247e-11	0.995973	28	CFDP1
rs7499872	16	75426529	2.80057e-11	0.945445	28	CFDP1
rs8051407	16	75448659	2.80316e-11	0.991963	28	CFDP1:RP11-77K12.1
rs186159	2	234773876	2.80438e-11	0.942934	7	MSL3P1
rs4888385	16	75389709	2.81048e-11	0.94118	28	CFDP1
rs11149820	16	75422760	2.81997e-11	0.941829	28	CFDP1
rs1364079	16	75393131	2.83961e-11	0.945445	28	CFDP1
rs76797659	10	124166839	2.87718e-11	0.984678	21	PLEKHA1
rs4888386	16	75389740	2.88734e-11	0.944999	28	CFDP1
rs12149063	16	75451758	2.8951e-11	0.991963	28	CFDP1:RP11-77K12.1
rs11646677	16	75408981	2.90595e-11	0.937094	28	CFDP1
rs35415181	16	75403124	2.90618e-11	0.971931	28	CFDP1
rs4888407	16	75432390	2.92031e-11	0.953066	28	CFDP1
rs7188604	16	75451170	2.92384e-11	0.991963	28	CFDP1:RP11-77K12.1
rs188492	2	234774076	2.92477e-11	0.942934	7	MSL3P1
rs8054769	16	75401113	2.92503e-11	0.975939	28	CFDP1
rs4598609	10	124158293	2.9522e-11	1	21	PLEKHA1
rs11149830	16	75450627	2.95278e-11	0.991963	28	CFDP1:RP11-77K12.1
rs79581661	10	124157699	2.95614e-11	0.96952	21	PLEKHA1
rs184800107	10	124149232	2.96773e-11	0.984842	21	PLEKHA1
rs7206541	16	75436713	2.98199e-11	0.995973	28	CFDP1
rs113251659	16	75409668	2.98389e-11	0.983875	28	CFDP1
rs4888391	16	75400746	3.0091e-11	0.975939	28	CFDP1
rs10514396	16	75422903	3.01847e-11	0.941829	28	CFDP1
rs76432564	10	124150727	3.04789e-11	1	21	PLEKHA1
rs12443834	16	75438469	3.0515e-11	0.995973	28	CFDP1
rs2059256	16	75395835	3.0521e-11	0.945445	28	CFDP1
rs71394207	16	75404051	3.05267e-11	0.972029	28	CFDP1
rs4888409	16	75436231	3.05627e-11	0.995973	28	CFDP1
rs8056236	16	75448273	3.0736e-11	0.991963	28	CFDP1:RP11-77K12.1
rs34296964	16	75444675	3.10192e-11	0.991963	28	CFDP1
rs12922951	16	75355096	3.11798e-11	0.91692	28	CFDP1
rs2865530	16	75414376	3.14079e-11	0.987903	28	CFDP1:RP11-252K23.2
rs1109342	16	75445675	3.16348e-11	0.991963	28	CFDP1
rs17696749	16	75403062	3.17738e-11	0.929045	28	CFDP1
rs2865528	16	75455942	3.18395e-11	0.941658	28	CFDP1:RP11-77K12.1
rs1544810	16	75411163	3.19408e-11	0.983875	28	CFDP1
rs4888379	16	75340231	3.20059e-11	0.933279	28	CFDP1
rs12571218	10	124147588	3.21011e-11	1	21	PLEKHA1
rs12444589	16	75454404	3.21153e-11	0.98797	28	CFDP1:RP11-77K12.1
rs4888413	16	75443223	3.21769e-11	0.991963	28	CFDP1
rs12929908	16	75462071	3.24669e-11	0.972288	28	CFDP1:RP11-77K12.1
rs56343285	16	75409797	3.26596e-11	0.983875	28	CFDP1
rs7194129	16	75355977	3.29756e-11	0.920762	28	CFDP1:RP11-252K23.1
rs1109341	16	75445605	3.30085e-11	0.987903	28	CFDP1
rs12924782	16	75440041	3.30975e-11	0.995973	28	CFDP1
rs4888390	16	75400320	3.31303e-11	0.975939	28	CFDP1
rs11858992	16	75411445	3.31394e-11	0.983875	28	CFDP1
rs11149828	16	75439489	3.31636e-11	0.995973	28	CFDP1
rs7188231	16	75436561	3.3325e-11	0.949248	28	CFDP1
rs4551693	10	124159247	3.33388e-11	1	21	PLEKHA1
rs11642572	16	75452782	3.34407e-11	0.98797	28	CFDP1:RP11-77K12.1
rs10781976	16	75314838	3.35499e-11	0.926398	28	RNU6-758P
rs11648176	16	75456423	3.36699e-11	0.983993	28	CFDP1:RP11-77K12.1
rs4888392	16	75412262	3.39287e-11	0.979888	28	CFDP1
rs4887824	16	75441613	3.41457e-11	0.991963	28	CFDP1
rs12924920	16	75440133	3.4194e-11	0.995973	28	CFDP1
rs10514393	16	75344476	3.43265e-11	0.92948	28	CFDP1
rs11641801	16	75455448	3.43405e-11	0.98797	28	CFDP1:RP11-77K12.1
rs11149829	16	75439507	3.43899e-11	0.995973	28	CFDP1
rs17868375	2	234799231	3.45658e-11	0.920208	7	MSL3P1
rs12051326	16	75437887	3.48709e-11	0.99193	28	CFDP1
rs4594277	16	75314023	3.48842e-11	0.968049	28	RNU6-758P
rs8056080	16	75410798	3.51643e-11	0.937094	28	CFDP1
rs7184525	16	75437186	3.51752e-11	0.995973	28	CFDP1
rs4243111	16	75320827	3.53595e-11	0.929912	28	RNU6-758P
rs2416560	9	119252207	3.54075e-11	0.865654	18	ASTN2
rs7199132	16	75450039	3.55607e-11	0.991963	28	CFDP1:RP11-77K12.1
rs4888408	16	75432824	3.56737e-11	0.995973	28	CFDP1
rs11862719	16	75431708	3.66631e-11	0.995973	28	CFDP1
rs41306858	10	124157385	3.67083e-11	1	21	PLEKHA1
rs62062572	16	75457654	3.69176e-11	0.98797	28	CFDP1:RP11-77K12.1
rs4888415	16	75448921	3.71604e-11	0.949248	28	CFDP1:RP11-77K12.1
rs7200616	16	75366089	3.7281e-11	0.929223	28	CFDP1
rs72787160	16	75445162	3.73143e-11	0.984027	28	CFDP1
rs3851733	16	75370263	3.74784e-11	0.92948	28	CFDP1
rs6564258	16	75447363	3.76053e-11	0.991963	28	CFDP1:RP11-77K12.1
rs1885234	9	119252277	3.79164e-11	0.865654	18	ASTN2
rs7022359	9	119251502	3.79491e-11	0.865654	18	ASTN2
rs12443904	16	75438770	3.88415e-11	0.94516	28	CFDP1
rs3863445	16	75371744	3.88442e-11	0.925412	28	CFDP1
rs4888404	16	75428097	3.9301e-11	0.991963	28	CFDP1
rs10871311	16	75450912	3.93637e-11	0.98797	28	CFDP1:RP11-77K12.1
rs79512749	2	234797283	3.94334e-11	0.920208	7	MSL3P1
rs4888418	16	75460306	3.95147e-11	0.984027	28	CFDP1:RP11-77K12.1
rs12930452	16	75462055	3.96237e-11	0.968386	28	CFDP1:RP11-77K12.1
rs78621341	6	97016299	4.00354e-11	0.955294	13	FHL5
rs4888414	16	75447233	4.03139e-11	0.991963	28	CFDP1:RP11-77K12.1
rs653844	2	234794286	4.05218e-11	0.920208	7	MSL3P1
rs213550	2	234784246	4.05411e-11	0.920208	7	MSL3P1
rs11862684	16	75461746	4.1648e-11	0.972209	28	CFDP1:RP11-77K12.1
rs213541	2	234779644	4.18311e-11	0.920208	7	MSL3P1
rs62062568	16	75445324	4.20336e-11	0.945445	28	CFDP1
rs141028193	2	234772421	4.22891e-11	0.899615	7	MSL3P1
rs4888416	16	75449176	4.23837e-11	0.991963	28	CFDP1:RP11-77K12.1
rs12051111	16	75437997	4.25214e-11	0.995973	28	CFDP1
rs17862910	2	234790181	4.28321e-11	0.920208	7	MSL3P1
rs35231114	1	156409458	4.29159e-11	1	5	RP11-98G7.1
rs62062567	16	75445238	4.30759e-11	0.885288	28	CFDP1
rs4887816	16	75319716	4.35664e-11	0.968122	28	RNU6-758P
rs71308496	3	154428797	4.36103e-11	0.89835	9	RPL9P15
rs17862913	2	234793402	4.40483e-11	0.920208	7	MSL3P1
rs7202567	16	75417594	4.42516e-11	0.991963	28	CFDP1
rs4888376	16	75322573	4.44936e-11	0.975997	28	RNU6-758P
rs67409275	16	75457212	4.4519e-11	0.941658	28	CFDP1:RP11-77K12.1
rs34673655	16	75323559	4.45834e-11	0.975997	28	RNU6-758P
rs80123520	10	124136529	4.45865e-11	1	21	PLEKHA1
rs11644639	16	75459660	4.45921e-11	0.938061	28	CFDP1:RP11-77K12.1
rs17685540	16	75323840	4.46047e-11	0.975997	28	RNU6-758P
rs8057849	16	75443816	4.52307e-11	0.991963	28	CFDP1
rs11861810	16	75461829	4.55792e-11	0.976132	28	CFDP1:RP11-77K12.1
rs4888410	16	75438234	4.5789e-11	0.995973	28	CFDP1
rs4909945	11	10673739	4.58147e-11	1	22	MRVI1
rs35737321	16	75439185	4.77781e-11	0.949248	28	CFDP1
rs1559339	16	75318646	4.78174e-11	0.929912	28	RNU6-758P
rs76418366	1	115683814	4.80187e-11	1	3	RP4-666F24.3
rs12448947	16	75462954	4.80332e-11	0.980032	28	CFDP1:RP11-77K12.1
rs1861882	9	119256146	4.81333e-11	0.879897	18	ASTN2
rs17868376	2	234802644	4.89719e-11	0.920208	7	TRPM8
rs142246984	2	234772227	4.92774e-11	0.942934	7	MSL3P1
rs12353303	9	119255634	4.93615e-11	0.879897	18	ASTN2
rs11149832	16	75462713	4.94293e-11	0.976132	28	CFDP1:RP11-77K12.1
rs10431974	16	75435461	4.96173e-11	0.995973	28	CFDP1
rs114972854	1	115685591	5.04113e-11	1	3	RP4-666F24.3
rs1808434	16	75425860	5.08225e-11	0.988	28	CFDP1
rs17863831	2	234796001	5.27942e-11	0.920208	7	MSL3P1
rs6747176	2	234788542	5.38263e-11	0.908972	7	MSL3P1
rs11864587	16	75431263	5.39394e-11	0.995973	28	CFDP1
rs9436117	1	150454885	5.40412e-11	0.8271	4	TARS2
rs6727154	2	234788734	5.42819e-11	0.908972	7	MSL3P1
rs71308498	3	154436444	5.71392e-11	0.89835	9	RPL9P15
rs2281674	10	124130308	5.822e-11	1	21	PLEKHA1
rs147726423	2	234772404	5.94169e-11	0.942934	7	MSL3P1
rs17864737	2	234802187	5.96911e-11	0.920208	7	TRPM8
rs7549396	1	150464603	6.05466e-11	0.821526	4	TARS2
rs34393552	12	57536989	6.11738e-11	1	25	LRP1
rs12571580	10	124131357	6.16689e-11	1	21	PLEKHA1
rs141992408	12	57513248	6.22609e-11	0.947119	25	STAT6
rs12930768	16	75464500	6.37847e-11	0.95655	28	CFDP1:RP11-77K12.1
rs12933281	16	75483064	6.39341e-11	0.948513	28	RP11-77K12.1:TMEM170A
rs72932834	6	96950298	6.49195e-11	0.940915	13	UFL1-AS1
rs17864735	2	234801252	6.58307e-11	0.920208	7	MSL3P1
rs9490318	6	121860207	6.83681e-11	1	14	RNU4-76P
rs74765115	10	124126358	6.91639e-11	1	21	PLEKHA1
rs59155720	16	75483806	7.37571e-11	0.948513	28	RP11-77K12.1:TMEM170A
rs4442541	11	10669172	7.37879e-11	0.966665	22	MRVI1
rs77410344	7	40410924	7.44086e-11	1	15	SUGCT
rs11149833	16	75464002	7.66783e-11	0.95655	28	CFDP1:RP11-77K12.1
rs6040095	20	10680221	7.77648e-11	1	36	RP11-103J8.1
rs59465235	16	75483810	7.78715e-11	0.904395	28	RP11-77K12.1:TMEM170A
rs17864734	2	234800159	7.88974e-11	0.920208	7	MSL3P1
rs7306742	12	57520687	7.99288e-11	0.784364	25	STAT6
rs4888420	16	75462998	8.04373e-11	0.975957	28	CFDP1:RP11-77K12.1
rs12449170	16	75463012	8.04459e-11	0.975957	28	CFDP1:RP11-77K12.1
rs10876966	12	57543572	8.18802e-11	0.786639	25	LRP1
rs11641587	16	75464419	8.20298e-11	0.95655	28	CFDP1:RP11-77K12.1
rs2161648	16	75314629	8.25054e-11	0.93219	28	RNU6-758P
rs116498943	1	115690375	8.39569e-11	1	3	RP4-666F24.3
rs10435164	7	40404675	8.63524e-11	1	15	SUGCT
rs80157425	7	40402053	8.76066e-11	1	15	SUGCT
rs4680137	3	154438050	8.92529e-11	0.89835	9	RPL9P15
rs11172112	12	57520488	8.939e-11	0.784364	25	STAT6
rs12928036	16	75483132	9.10458e-11	0.904395	28	RP11-77K12.1:TMEM170A
rs74672221	10	124129667	9.21799e-11	1	21	PLEKHA1
rs12445726	16	75465575	9.26041e-11	0.952511	28	CFDP1:RP11-77K12.1
rs6564260	16	75447426	9.38234e-11	0.991963	28	CFDP1:RP11-77K12.1
rs11563065	2	234796385	9.55208e-11	0.920208	7	MSL3P1
rs12927562	16	75482860	9.59897e-11	0.952689	28	RP11-77K12.1:TMEM170A
rs7940646	11	10669228	9.78384e-11	0.976235	22	MRVI1
rs12307379	12	57518665	9.80053e-11	0.798663	25	STAT6
rs17171696	7	40399193	9.85701e-11	1	15	SUGCT
rs118103401	7	40424315	9.89295e-11	0.840762	15	SUGCT
rs79841539	7	40400712	9.9968e-11	1	15	SUGCT
rs35261357	16	75444572	1.00177e-10	0.991963	28	CFDP1
rs17171710	7	40440233	1.00591e-10	0.840762	15	SUGCT
rs11805336	1	115704189	1.01185e-10	1	3	RP4-666F24.3
rs35787595	16	75466847	1.0333e-10	0.944957	28	CFDP1:RP11-77K12.1
rs12669577	7	40420360	1.03915e-10	0.840762	15	SUGCT
rs12928974	16	75304957	1.04786e-10	0.718346	28	BCAR1
rs77827402	12	57525093	1.09147e-10	0.784364	25	STAT6:LRP1
rs17171705	7	40427000	1.09895e-10	0.840762	15	SUGCT
rs2483261	1	3227416	1.10249e-10	1	1	PRDM16
rs34021527	16	75474090	1.10286e-10	0.95634	28	RP11-77K12.1
rs17171703	7	40416317	1.11645e-10	0.850033	15	SUGCT
rs76018497	1	115710125	1.12237e-10	1	3	RP4-666F24.3
rs3743609	16	75467021	1.15138e-10	0.907765	28	CFDP1:RP11-77K12.1
rs12209214	6	97024688	1.15773e-10	1	13	FHL5
rs28655617	16	75489642	1.16182e-10	0.904395	28	RP11-77K12.1:TMEM170A
rs7191890	16	75473462	1.16285e-10	0.907417	28	RP11-77K12.1
rs12533531	7	40418721	1.16363e-10	0.840762	15	SUGCT
rs750439	1	156430749	1.164e-10	0.848117	5	MEF2D
rs4888368	16	75305331	1.1808e-10	0.713536	28	BCAR1
rs4887829	16	75488935	1.18173e-10	0.904395	28	RP11-77K12.1:TMEM170A
rs12532479	7	40427634	1.18542e-10	0.840762	15	SUGCT
rs4145901	1	3223955	1.19599e-10	1	1	PRDM16:RP11-22L13.1
rs12670267	7	40421682	1.1971e-10	0.840762	15	SUGCT
rs17171694	7	40394987	1.21828e-10	0.988217	15	SUGCT
rs56004344	16	75474189	1.22143e-10	0.95634	28	RP11-77K12.1
rs4910165	11	10674044	1.22926e-10	0.976086	22	MRVI1
rs78017680	7	40428287	1.23078e-10	0.840762	15	SUGCT
rs10871312	16	75486202	1.2404e-10	0.948513	28	RP11-77K12.1:TMEM170A
rs11649638	16	75488285	1.24505e-10	0.919246	28	RP11-77K12.1:TMEM170A
rs11865296	16	75473693	1.24532e-10	0.952211	28	RP11-77K12.1
rs11644741	16	75466433	1.24554e-10	0.952511	28	CFDP1:RP11-77K12.1
rs8055974	16	75470986	1.24865e-10	0.952511	28	RP11-77K12.1
rs77762178	1	115716896	1.26732e-10	1	3	RP4-666F24.3
rs12917651	16	75466696	1.27018e-10	0.952511	28	CFDP1:RP11-77K12.1
rs74671184	1	115714623	1.27226e-10	1	3	RP4-666F24.3
rs11807904	1	115715071	1.27455e-10	1	3	RP4-666F24.3
rs12673516	7	40432219	1.29529e-10	0.831658	15	SUGCT
rs4723954	7	40417925	1.29937e-10	0.80531	15	SUGCT
rs116020835	1	115718449	1.31811e-10	1	3	RP4-666F24.3
rs35209155	16	75470496	1.3396e-10	0.948513	28	RP11-77K12.1
rs1030262	16	75491327	1.34012e-10	0.956174	28	RP11-77K12.1:TMEM170A
rs4648473	1	3223764	1.34938e-10	0.989148	1	PRDM16:RP11-22L13.1
rs10951637	7	40432354	1.3498e-10	0.840762	15	SUGCT
rs2483258	1	3224803	1.36821e-10	0.994508	1	PRDM16:RP11-22L13.1
rs12929673	16	75470295	1.37016e-10	0.948513	28	RP11-77K12.1
rs147040642	7	40431370	1.37869e-10	0.840762	15	SUGCT
rs2483262	1	3229134	1.38517e-10	1	1	PRDM16
rs7200053	16	75474618	1.41979e-10	0.952404	28	RP11-77K12.1
rs10234636	7	40427617	1.42479e-10	0.80531	15	SUGCT
rs7199062	16	75474827	1.42647e-10	0.903414	28	RP11-77K12.1
rs7206665	16	75475287	1.42789e-10	0.903414	28	RP11-77K12.1
rs2500279	1	3225794	1.43306e-10	0.98901	1	PRDM16:RP11-22L13.1
rs1542864	16	75471378	1.46494e-10	0.900016	28	RP11-77K12.1
rs4233025	1	3223280	1.46716e-10	0.957406	1	PRDM16:RP11-22L13.1
rs4888427	16	75478447	1.48249e-10	0.918629	28	RP11-77K12.1:TMEM170A
rs17171693	7	40394497	1.4904e-10	1	15	SUGCT
rs4379368	7	40466200	1.50845e-10	0.831658	15	SUGCT
rs2161684	16	75479153	1.50919e-10	0.972073	28	RP11-77K12.1:TMEM170A
rs4888426	16	75476451	1.53351e-10	0.948471	28	RP11-77K12.1
rs34996006	16	75479434	1.56883e-10	0.972073	28	RP11-77K12.1:TMEM170A
rs4888425	16	75476363	1.60537e-10	0.948471	28	RP11-77K12.1
rs141208879	7	40429728	1.63789e-10	0.840762	15	SUGCT
rs28455731	6	121846038	1.64266e-10	1	14	RNU4-76P
rs12526453	6	12927544	1.7022e-10	0.82574	11	PHACTR1
rs116871128	6	96875195	1.70643e-10	1	13	UFL1-AS1
rs4887825	16	75472422	1.71779e-10	0.952511	28	RP11-77K12.1
rs35214308	16	75476088	1.72071e-10	0.948471	28	RP11-77K12.1
rs34995334	6	121845679	1.73176e-10	1	14	RNU4-76P
rs74663567	1	115719295	1.75661e-10	0.961995	3	RP4-666F24.3
rs2865826	16	75304623	1.77642e-10	0.709901	28	BCAR1
rs28558946	16	75489322	1.77759e-10	0.911766	28	RP11-77K12.1:TMEM170A
rs9320821	6	121847718	1.78851e-10	0.964755	14	RNU4-76P
rs7204984	16	75475520	1.79439e-10	0.952404	28	RP11-77K12.1
rs76325568	1	115719273	1.84047e-10	0.961995	3	RP4-666F24.3
rs9490315	6	121841478	1.84701e-10	1	14	RNU4-76P
rs11644306	16	75490053	1.93562e-10	0.926691	28	RP11-77K12.1:TMEM170A
rs76206723	7	40447971	1.99007e-10	0.840762	15	SUGCT
rs12531683	7	40465519	2.01882e-10	0.840762	15	SUGCT
rs1319467	7	40477363	2.02937e-10	0.840762	15	SUGCT
rs34979631	9	119255297	2.03008e-10	0.927034	18	ASTN2
rs17083712	6	121843598	2.04285e-10	1	14	RNU4-76P
rs7202596	16	75491072	2.04807e-10	0.968245	28	RP11-77K12.1:TMEM170A
rs59682057	7	40453475	2.08743e-10	0.840762	15	SUGCT
rs767432	9	119258187	2.09093e-10	0.876308	18	ASTN2
rs7739181	6	12934687	2.09147e-10	0.821148	11	PHACTR1
rs7198873	16	75474754	2.12267e-10	0.948471	28	RP11-77K12.1
rs11531505	7	40469643	2.13378e-10	0.840762	15	SUGCT
rs1109751	1	156439000	2.17144e-10	0.720138	5	MEF2D
rs77423178	7	40472087	2.17358e-10	0.840762	15	SUGCT
rs4526265	7	40472646	2.18169e-10	0.840762	15	SUGCT
rs12234460	7	40449904	2.1856e-10	0.840762	15	SUGCT
rs950200	1	3099194	2.18771e-10	0.681238	1	PRDM16
rs139101261	10	124134670	2.19432e-10	1	21	PLEKHA1
rs2190261	7	40474936	2.19445e-10	0.840762	15	SUGCT
rs12919951	16	75306890	2.20895e-10	0.713536	28	BCAR1
rs4434532	7	40472715	2.22628e-10	0.840762	15	SUGCT
rs117198283	7	40470608	2.3031e-10	0.840762	15	SUGCT
rs12538229	7	40460129	2.30749e-10	0.840762	15	SUGCT
rs324017	12	57487814	2.45211e-10	0.804131	25	NAB2
rs79298865	1	115721599	2.57091e-10	0.961995	3	RP4-666F24.3
rs4970963	1	150456389	2.60185e-10	1	4	TARS2
rs17083744	6	121848841	2.6781e-10	0.990869	14	RNU4-76P
rs1776270	1	150369337	2.72686e-10	0.891614	4	RPRD2
rs35683383	16	75479277	2.74961e-10	0.930201	28	RP11-77K12.1:TMEM170A
rs117267420	12	57476459	2.76762e-10	1	25	TMEM194A
rs35208023	1	156415673	2.79939e-10	1	5	RP11-98G7.1
rs2455132	1	3221083	2.80983e-10	0.958978	1	PRDM16
rs1876475	9	119253472	2.81063e-10	0.860704	18	ASTN2
rs2500282	1	3219497	2.84391e-10	0.989148	1	PRDM16
rs13208248	6	12883524	2.91976e-10	0.80878	11	PHACTR1
rs4663980	2	234803716	3.00384e-10	1	7	TRPM8
rs74356133	1	115798173	3.10672e-10	0.961995	3	RP4-663N10.1
rs2455136	1	3218329	3.16564e-10	0.968096	1	PRDM16
rs2500283	1	3218923	3.27456e-10	0.989148	1	PRDM16
rs79038669	1	115801174	3.29046e-10	0.961995	3	RP4-663N10.1
rs834241	1	150379007	3.32365e-10	0.964514	4	RPRD2
rs79430900	1	115797231	3.4731e-10	0.961995	3	RP4-663N10.1
rs79523561	1	115802556	3.5433e-10	0.961995	3	RP4-663N10.1
rs78122708	1	115793097	3.67514e-10	0.961995	3	RP4-663N10.1
rs78010207	1	115791636	3.722e-10	0.961995	3	RP4-663N10.1
rs703848	12	57428353	3.75543e-10	1	25	MYO1A
rs77364661	1	115790838	3.75679e-10	0.961995	3	RP4-663N10.1
rs7898343	10	124212887	3.87771e-10	0.808881	21	ARMS2
rs80232578	10	124232915	4.0467e-10	0.800657	21	HTRA1
rs11811071	1	115782192	4.04727e-10	0.961995	3	RP4-663N10.1
rs6745386	2	234804250	4.09503e-10	0.995893	7	TRPM8
rs75873201	1	115787879	4.09873e-10	0.961995	3	RP4-663N10.1
rs76561674	1	115774824	4.15166e-10	0.961995	3	RP4-663N10.1
rs79043147	10	124233181	4.2092e-10	1	21	HTRA1
rs79054900	1	115784326	4.21573e-10	0.961995	3	RP4-663N10.1
rs698918	1	150319762	4.23729e-10	0.964514	4	PRPF3
rs80287372	1	115784158	4.25392e-10	0.961995	3	RP4-663N10.1
rs114328228	1	115785663	4.27083e-10	0.961995	3	RP4-663N10.1
rs55928386	10	124220667	4.27641e-10	0.808881	21	HTRA1
rs76747455	1	115781310	4.30534e-10	0.961995	3	RP4-663N10.1
rs6708914	2	234804459	4.3187e-10	1	7	TRPM8
rs77358587	1	115776253	4.34322e-10	0.961995	3	RP4-663N10.1
rs12571363	10	124230612	4.35145e-10	0.800657	21	HTRA1
rs9436010	1	150498678	4.62633e-10	0.967905	4	LINC00568
rs7757975	6	121847249	4.72083e-10	0.990869	14	RNU4-76P
rs79098623	1	115769593	4.82632e-10	0.961995	3	RP4-663N10.1
rs7915081	10	124222105	4.84725e-10	0.799344	21	HTRA1
rs566529	2	234756811	4.85977e-10	1	7	HJURP
rs6484437	11	10667275	4.88972e-10	0.961919	22	MRVI1
rs2455135	1	3219901	5.10323e-10	0.958978	1	PRDM16
rs116973701	12	57629608	5.17132e-10	0.630678	25	NDUFA4L2
rs4663981	2	234803845	5.21652e-10	0.983715	7	TRPM8
rs12079294	1	115675957	5.23228e-10	0.921096	3	RP4-666F24.3
rs1378358	17	44787312	5.34014e-10	1	31	NSF
rs10840457	11	10675738	5.42373e-10	0.976086	22	MRVI1
rs4926395	1	150405298	5.72709e-10	0.964514	4	RPRD2
rs832621	1	150392909	5.88286e-10	0.964514	4	RPRD2
rs10467125	12	57519698	5.88491e-10	0.784364	25	STAT6
rs11205373	1	150404708	6.28473e-10	0.964514	4	RPRD2
rs7366347	1	150499987	6.28608e-10	0.963933	4	LINC00568
rs2052692	11	10667641	6.40701e-10	0.961919	22	MRVI1
rs76173598	1	115732118	6.63042e-10	0.961995	3	RP4-666F24.3
rs3024979	12	57488293	6.70101e-10	0.704095	25	NAB2
rs1932934	1	150449195	6.97854e-10	0.972395	4	RPRD2
rs2475024	6	96999220	6.99979e-10	0.725657	13	UFL1
rs78585371	1	115741323	7.1619e-10	0.961995	3	RP4-663N10.1
rs115497453	1	115738780	7.32319e-10	0.961995	3	RP4-663N10.1
rs77994291	1	115748917	7.32817e-10	0.961995	3	RP4-663N10.1
rs140937721	1	115738693	7.34457e-10	0.961995	3	RP4-663N10.1
rs150999701	1	115738564	7.34577e-10	0.961995	3	RP4-663N10.1
rs12943001	17	78238645	7.34597e-10	1	32	RNF213
rs2122694	12	57408333	7.42416e-10	0.85571	25	TAC3
rs4888422	16	75470576	7.61393e-10	0.900016	28	RP11-77K12.1
rs78382910	1	115737619	7.67662e-10	0.961995	3	RP4-663N10.1
rs834242	1	150379858	7.75935e-10	0.964514	4	RPRD2
rs11808059	1	115762980	7.77834e-10	0.961995	3	RP4-663N10.1
rs76209349	1	115736124	7.86949e-10	0.961995	3	RP4-663N10.1
rs78973239	10	124217414	7.88949e-10	0.808881	21	ARMS2
rs11808977	1	115757146	8.06114e-10	0.961995	3	RP4-663N10.1
rs76400949	1	115735178	8.09119e-10	0.961995	3	RP4-666F24.3
rs76616066	1	156464545	8.16651e-10	1	5	MEF2D
rs11804899	1	115756007	8.2129e-10	0.944307	3	RP4-663N10.1
rs11801469	1	115737777	8.34646e-10	0.961995	3	RP4-663N10.1
rs146430923	7	40373767	8.67203e-10	0.825908	15	SUGCT
rs9490313	6	121833680	8.71291e-10	0.981697	14	RNU4-76P
rs9490314	6	121834134	8.71685e-10	0.99083	14	RNU4-76P
rs1776276	1	150293078	8.7216e-10	0.956463	4	PRPF3
rs73322422	7	40386533	8.7311e-10	0.825908	15	SUGCT
rs12128961	1	156410691	8.7707e-10	0.952827	5	RP11-98G7.1
rs519126	1	150288859	8.82025e-10	0.956463	4	PRPF3
rs698920	1	150386023	8.83647e-10	0.972085	4	RPRD2
rs9490312	6	121833359	8.86543e-10	0.99083	14	RNU4-76P
rs17171683	7	40366619	8.9162e-10	0.825908	15	SUGCT
rs17171687	7	40369220	8.98246e-10	0.825908	15	SUGCT
rs9490310	6	121827964	9.11294e-10	0.99083	14	RP1-172I22.1
rs543179	1	150274610	9.25037e-10	0.960384	4	MRPS21
rs17171686	7	40368926	9.32484e-10	0.825908	15	SUGCT
rs1260419	1	150390524	9.46871e-10	0.976052	4	RPRD2
rs77724867	6	96963525	9.53465e-10	1	13	UFL1-AS1
rs2500281	1	3220382	9.59768e-10	0.958978	1	PRDM16
rs578353	1	150287884	9.61459e-10	0.956463	4	PRPF3
rs1260458	1	150347454	9.62571e-10	0.964514	4	RPRD2
rs2454285	1	150290609	9.70623e-10	0.956463	4	PRPF3
rs1313570	1	150342642	9.74376e-10	0.964514	4	RPRD2
rs1694380	1	150292341	9.76103e-10	0.956463	4	PRPF3
rs8006	1	150280801	9.77816e-10	0.956463	4	MRPS21
rs9482172	6	121833022	9.88011e-10	0.99083	14	RNU4-76P
rs488271	1	150284534	9.88105e-10	0.956463	4	MRPS21
rs11205371	1	150398510	9.88602e-10	0.976052	4	RPRD2
rs1694390	1	150380780	9.89494e-10	0.964514	4	RPRD2
rs1260398	1	150279876	9.96264e-10	0.952334	4	MRPS21
rs580159	1	150276650	1.00538e-09	0.956463	4	MRPS21
rs834243	1	150339290	1.01036e-09	0.964514	4	RPRD2
rs834234	1	150352494	1.01136e-09	0.964514	4	RPRD2
rs11205370	1	150397567	1.01336e-09	0.972085	4	RPRD2
rs11205359	1	150277387	1.01405e-09	0.956463	4	MRPS21
rs199448	17	44809001	1.01809e-09	0.988582	31	NSF
rs471738	1	150276429	1.02403e-09	0.956463	4	MRPS21
rs199447	17	44812188	1.0494e-09	0.977144	31	NSF
rs4446975	1	150456169	1.0503e-09	0.980308	4	TARS2
rs9436120	1	150473084	1.05588e-09	0.979974	4	TARS2
rs4451552	1	150455854	1.06141e-09	0.980308	4	TARS2
rs1694381	1	150292122	1.06834e-09	0.956463	4	PRPF3
rs1776273	1	150270209	1.07757e-09	0.956463	4	MRPS21
rs7553647	1	150472666	1.08529e-09	0.983953	4	TARS2
rs199451	17	44801784	1.12381e-09	0.988582	31	NSF
rs6678973	1	150398064	1.1415e-09	0.976052	4	RPRD2
rs199457	17	44795469	1.16408e-09	1	31	NSF
rs169201	17	44790203	1.16525e-09	1	31	NSF
rs1694364	1	150321066	1.17909e-09	0.964514	4	PRPF3
rs35705743	1	150451832	1.19658e-09	0.980041	4	RPRD2
rs1260404	1	150304150	1.19843e-09	0.964514	4	PRPF3
rs4971010	1	150515021	1.20583e-09	0.872192	4	RP11-54A4.2
rs3125808	1	150314272	1.2075e-09	0.964514	4	PRPF3
rs1260407	1	150306125	1.21379e-09	0.964514	4	PRPF3
rs11204662	1	150514741	1.22023e-09	0.872192	4	RP11-54A4.2
rs199445	17	44817408	1.22774e-09	0.988582	31	NSF
rs61937566	12	57468691	1.2388e-09	1	25	TMEM194A
rs10817898	9	119254725	1.24849e-09	0.756152	18	ASTN2
rs496203	1	150270025	1.25966e-09	0.956463	4	MRPS21
rs199439	17	44793503	1.28175e-09	1	31	NSF
rs673939	18	55153266	1.28946e-09	1	33	ONECUT2
rs698921	1	150379517	1.29287e-09	0.976052	4	RPRD2
rs698922	1	150379309	1.3091e-09	0.976052	4	RPRD2
rs696617	1	150376311	1.31177e-09	0.976052	4	RPRD2
rs1260409	1	150308136	1.3206e-09	0.964514	4	PRPF3
rs1694379	1	150292417	1.32296e-09	0.967998	4	PRPF3
rs1776265	1	150323522	1.33209e-09	0.968122	4	PRPF3
rs1694386	1	150377965	1.33233e-09	0.976052	4	RPRD2
rs4970971	1	150468359	1.33349e-09	0.976392	4	TARS2
rs11205375	1	150412474	1.34218e-09	0.976052	4	RPRD2
rs12736375	1	150411912	1.34853e-09	0.976052	4	RPRD2
rs1566225	1	150415990	1.35208e-09	0.984014	4	RPRD2
rs2223089	10	124210160	1.36711e-09	0.734708	21	ARMS2
rs12731296	1	150411787	1.38832e-09	0.980035	4	RPRD2
rs1260420	1	150391345	1.38872e-09	0.976052	4	RPRD2
rs573351	1	150271080	1.40464e-09	0.956463	4	MRPS21
rs703849	12	57416382	1.40956e-09	0.643131	25	TAC3
rs1260391	1	150373077	1.41595e-09	0.976052	4	RPRD2
rs1262432	1	150371839	1.42005e-09	0.972085	4	RPRD2
rs199456	17	44797919	1.42502e-09	1	31	NSF
rs2817126	1	3083246	1.43186e-09	0.757429	1	PRDM16
rs28581202	6	121822494	1.43398e-09	0.963497	14	RP1-172I22.1
rs7554686	1	150265619	1.44686e-09	0.952559	4	MRPS21
rs3850844	1	150413940	1.44927e-09	0.980035	4	RPRD2
rs1747927	1	150284940	1.47151e-09	0.956463	4	MRPS21
rs75181797	1	115806085	1.47762e-09	0.943326	3	RP4-663N10.1
rs11205382	1	150442466	1.49308e-09	0.984014	4	RPRD2
rs2264417	1	150368501	1.50378e-09	0.972085	4	RPRD2
rs494041	1	150270026	1.50617e-09	0.956463	4	MRPS21
rs519596	18	55151865	1.5097e-09	0.995372	33	ONECUT2
rs199443	17	44819565	1.51066e-09	0.988582	31	NSF
rs7513182	1	150442612	1.52932e-09	0.984014	4	RPRD2
rs1313568	1	150344180	1.54833e-09	0.976052	4	RPRD2
rs834235	1	150362154	1.551e-09	0.972085	4	RPRD2
rs9490308	6	121821309	1.55627e-09	0.963497	14	RP1-172I22.1
rs2133129	1	150355537	1.55636e-09	0.976052	4	RPRD2
rs471657	1	150276461	1.56414e-09	0.967998	4	MRPS21
rs2275246	1	150460168	1.5779e-09	0.992008	4	TARS2
rs494952	1	150269932	1.5855e-09	0.956463	4	MRPS21
rs2500277	1	3233631	1.61098e-09	0.707828	1	PRDM16
rs199535	17	44822662	1.61304e-09	0.988582	31	NSF
rs11585977	1	150510956	1.62048e-09	1	4	RP11-54A4.2
rs1313569	1	150344171	1.62486e-09	0.976052	4	RPRD2
rs5011187	1	150422761	1.62517e-09	0.984014	4	RPRD2
rs863862	1	150352361	1.65876e-09	0.972085	4	RPRD2
rs6684939	1	150440563	1.662e-09	0.980041	4	RPRD2
rs11581786	1	150425580	1.67061e-09	0.984014	4	RPRD2
rs1097071	1	150332870	1.67076e-09	0.976052	4	RPRD2
rs9436118	1	150462811	1.6733e-09	0.988029	4	TARS2
rs1260424	1	150361349	1.67959e-09	0.972085	4	RPRD2
rs159058	20	31108108	1.67963e-09	1	38	C20orf112
rs3745064	18	55154066	1.68186e-09	0.963676	33	ONECUT2
rs834227	1	150383768	1.68226e-09	0.972085	4	RPRD2
rs7411534	1	150447269	1.68435e-09	0.992009	4	RPRD2
rs698914	1	150298750	1.68461e-09	0.972085	4	PRPF3
rs6046121	20	19455203	1.68474e-09	1	37	SLC24A3
rs199534	17	44824213	1.68662e-09	0.988582	31	NSF
rs11589361	1	150510633	1.69064e-09	0.995983	4	RP11-54A4.2
rs10888583	1	150439877	1.69243e-09	0.980041	4	RPRD2
rs630250	18	55150413	1.69412e-09	0.995372	33	ONECUT2
rs6685252	1	150259945	1.70012e-09	0.948413	4	C1orf51
rs6699093	1	150440451	1.73491e-09	0.980041	4	RPRD2
rs834238	1	150366469	1.74313e-09	0.972085	4	RPRD2
rs828784	1	150335240	1.74972e-09	0.976052	4	RPRD2
rs1260457	1	150347374	1.75259e-09	0.972085	4	RPRD2
rs4970964	1	150458029	1.75363e-09	0.992008	4	TARS2
rs12093148	1	150265173	1.76009e-09	0.959945	4	MRPS21
rs1097066	1	150320717	1.76582e-09	0.976052	4	PRPF3
rs834225	1	150300727	1.77762e-09	0.976052	4	PRPF3
rs4970922	1	150458094	1.78215e-09	0.988029	4	TARS2
rs9436009	1	150459426	1.81011e-09	0.984067	4	TARS2
rs608017	18	55155711	1.81894e-09	0.995372	33	ONECUT2
rs1776275	1	150269437	1.84058e-09	0.964162	4	MRPS21
rs696615	1	150338988	1.84168e-09	0.968136	4	RPRD2
rs629737	18	55150271	1.84367e-09	0.995372	33	ONECUT2
rs643062	18	55150993	1.85273e-09	0.995372	33	ONECUT2
rs608823	18	55155870	1.85546e-09	0.995372	33	ONECUT2
rs8180628	6	12881163	1.88062e-09	1	11	PHACTR1
rs1260408	1	150307270	1.90321e-09	0.976052	4	PRPF3
rs698917	1	150319884	1.90579e-09	0.976052	4	PRPF3
rs12661802	6	97005036	1.90721e-09	1	13	UFL1
rs78219052	2	234771850	1.90985e-09	0.901179	7	MSL3P1
rs7559088	2	234806135	1.91812e-09	0.746242	7	TRPM8
rs3899444	18	55159928	1.93189e-09	0.958796	33	ONECUT2
rs9661040	1	150483236	1.94473e-09	0.959945	4	ECM1
rs115573881	1	115806005	1.95355e-09	0.943326	3	RP4-663N10.1
rs12947578	17	78246734	1.95441e-09	1	32	RNF213
rs6693697	1	150264106	1.95586e-09	0.959945	4	MRPS21
rs13390819	2	234771623	1.9615e-09	0.901179	7	MSL3P1
rs213556	2	234753407	1.97201e-09	0.894818	7	HJURP
rs563814	18	55154529	1.99858e-09	0.995372	33	ONECUT2
rs1260403	1	150303666	2.00268e-09	0.972085	4	PRPF3
rs11811885	1	150268461	2.00576e-09	0.964032	4	MRPS21
rs6664703	1	150459087	2.01536e-09	0.984067	4	TARS2
rs4926435	1	150419865	2.01625e-09	0.980041	4	RPRD2
rs1097069	1	150330190	2.06981e-09	0.972085	4	PRPF3
rs1260385	1	150316385	2.07641e-09	0.972085	4	PRPF3
rs1776272	1	150311042	2.10712e-09	0.976052	4	PRPF3
rs1260373	1	150331866	2.1089e-09	0.972085	4	RPRD2
rs2762860	1	150273579	2.11172e-09	0.956463	4	MRPS21
rs117743994	6	97054851	2.12186e-09	0.657545	13	FHL5
rs875514	1	150484555	2.15679e-09	0.960082	4	ECM1
rs61819435	1	150511628	2.197e-09	1	4	RP11-54A4.2
rs7513247	1	150489558	2.2817e-09	0.963933	4	LINC00568
rs7544900	1	150262333	2.33974e-09	0.955979	4	C1orf51
rs506632	2	234763500	2.36222e-09	0.914753	7	HJURP
rs552396	18	55157812	2.36398e-09	0.990782	33	ONECUT2
rs10888584	1	150476406	2.38813e-09	0.976013	4	TARS2
rs4970979	1	150483840	2.39264e-09	0.964032	4	ECM1
rs10173569	2	234758767	2.39735e-09	0.884758	7	HJURP
rs619351	2	234757450	2.45376e-09	0.890348	7	HJURP
rs9789131	18	55150557	2.45492e-09	0.95488	33	ONECUT2
rs12949523	17	78243255	2.45705e-09	0.823313	32	RNF213
rs10888579	1	150261925	2.47885e-09	0.955979	4	C1orf51
rs536265	2	234757847	2.48499e-09	0.890348	7	HJURP
rs529963	2	234758500	2.48581e-09	0.890348	7	HJURP
rs9126	1	150259400	2.48947e-09	0.959945	4	C1orf51
rs522389	2	234760089	2.4979e-09	0.884758	7	HJURP
rs606397	2	234758013	2.5026e-09	0.890348	7	HJURP
rs76047227	10	124202296	2.52385e-09	0.786449	21	PLEKHA1
rs17862903	2	234759218	2.53737e-09	0.884758	7	HJURP
rs3818978	1	150266338	2.5493e-09	0.960082	4	MRPS21
rs12739706	1	150261653	2.54959e-09	0.955979	4	C1orf51
rs2012751	1	150438266	2.55415e-09	0.980041	4	RPRD2
rs11562979	2	234768785	2.56924e-09	0.914753	7	MSL3P1
rs693637	2	234758614	2.57494e-09	0.884758	7	HJURP
rs12049177	1	150474337	2.58123e-09	0.979974	4	TARS2
rs10888578	1	150260993	2.59713e-09	0.955979	4	C1orf51
rs17868369	2	234768930	2.6921e-09	0.914753	7	MSL3P1
rs3754217	1	150480373	2.69377e-09	0.983953	4	ECM1
rs3848516	18	55155380	2.70802e-09	0.959083	33	ONECUT2
rs11563231	2	234759810	2.72265e-09	0.884758	7	HJURP
rs498790	2	234770722	2.73447e-09	0.907948	7	MSL3P1
rs12747669	1	150268622	2.7369e-09	0.956463	4	MRPS21
rs598760	2	234770553	2.74084e-09	0.914753	7	MSL3P1
rs13384575	2	234759743	2.78638e-09	0.884758	7	HJURP
rs13384669	2	234759800	2.79459e-09	0.884758	7	HJURP
rs686003	2	234766261	2.79934e-09	0.914753	7	HJURP
rs4926419	1	150264714	2.81895e-09	0.673093	4	MRPS21
rs686802	2	234766113	2.82735e-09	0.914753	7	HJURP
rs688677	2	234765682	2.82808e-09	0.914753	7	HJURP
rs1260401	1	150303269	2.8464e-09	0.968136	4	PRPF3
rs598759	2	234770554	2.84824e-09	0.914753	7	MSL3P1
rs13417465	2	234759947	2.85323e-09	0.884758	7	HJURP
rs531771	2	234765779	2.8536e-09	0.914753	7	HJURP
rs13403318	2	234766015	2.88602e-09	0.914753	7	HJURP
rs13427471	2	234759938	2.88955e-09	0.884758	7	HJURP
rs686007	2	234766253	2.89977e-09	0.914753	7	HJURP
rs12023277	1	150466737	2.91705e-09	0.984067	4	TARS2
rs502321	2	234766744	2.97991e-09	0.914753	7	HJURP
rs672831	2	234766883	2.98488e-09	0.914753	7	HJURP
rs499703	2	234766994	2.98619e-09	0.914753	7	HJURP
rs2279096	18	55157958	3.0011e-09	0.959083	33	ONECUT2
rs72847097	17	78248369	3.00472e-09	0.946345	32	RNF213
rs498786	2	234770721	3.00956e-09	0.907948	7	MSL3P1
rs2650888	2	234767398	3.02192e-09	0.914753	7	HJURP
rs498680	2	234767128	3.0367e-09	0.914753	7	HJURP
rs494812	2	234767571	3.04222e-09	0.914753	7	HJURP
rs658607	2	234767759	3.04906e-09	0.908614	7	HJURP
rs658054	2	234767934	3.05947e-09	0.914753	7	HJURP
rs657658	2	234768003	3.0796e-09	0.914753	7	HJURP
rs579327	2	234768067	3.08663e-09	0.914753	7	HJURP
rs3754214	1	150478623	3.09099e-09	0.979974	4	TARS2
rs13410024	2	234767481	3.10837e-09	0.914753	7	HJURP
rs577782	2	234768206	3.11198e-09	0.914753	7	HJURP
rs575194	2	234768475	3.11212e-09	0.914753	7	HJURP
rs13410032	2	234767489	3.11376e-09	0.914753	7	HJURP
rs577734	2	234768230	3.11501e-09	0.914753	7	HJURP
rs628138	2	234768647	3.12735e-09	0.914753	7	HJURP
rs2173747	2	234768694	3.15794e-09	0.914753	7	MSL3P1
rs2173746	2	234768730	3.17345e-09	0.914753	7	MSL3P1
rs611563	2	234770023	3.18852e-09	0.914753	7	MSL3P1
rs611169	2	234770090	3.18887e-09	0.914753	7	MSL3P1
rs17862907	2	234768983	3.19825e-09	0.914753	7	MSL3P1
rs11563228	2	234769108	3.1996e-09	0.914753	7	MSL3P1
rs596509	2	234771057	3.19977e-09	0.914753	7	MSL3P1
rs2530796	2	234769266	3.2007e-09	0.914753	7	MSL3P1
rs625151	2	234769305	3.20174e-09	0.914753	7	MSL3P1
rs577820	2	234769621	3.21522e-09	0.914753	7	MSL3P1
rs501650	2	234771043	3.23213e-09	0.914753	7	MSL3P1
rs611131	2	234770117	3.28552e-09	0.914753	7	MSL3P1
rs9896243	17	44826056	3.32555e-09	0.97176	31	NSF
rs4941139	18	60162791	3.37736e-09	1	34	ZCCHC2
rs151313911	1	115806438	3.3872e-09	0.832682	3	RP4-663N10.1
rs142012651	12	57468718	3.38843e-09	0.695032	25	TMEM194A
rs11590406	1	150327105	3.39477e-09	0.972085	4	PRPF3
rs1146161	1	115658776	3.44897e-09	1	3	RP4-666F24.3
rs8070547	17	78249643	3.45344e-09	0.796898	32	RNF213
rs7512552	1	150265704	3.50428e-09	0.675927	4	MRPS21
rs12252027	10	124230513	3.52196e-09	1	21	HTRA1
rs498696	2	234770688	3.53511e-09	0.907948	7	MSL3P1
rs74198690	7	40362658	3.5638e-09	0.825908	15	SUGCT
rs834237	1	150363930	3.58178e-09	0.972085	4	RPRD2
rs1815545	1	150479977	3.78158e-09	0.979974	4	TARS2
rs8052831	16	87578039	3.79702e-09	1	29	RP11-482M8.1
rs3891783	10	96015793	4.0958e-09	1	20	PLCE1
rs199533	17	44828931	4.10549e-09	0.988582	31	NSF
rs9902702	17	78246205	4.1461e-09	0.80158	32	RNF213
rs17864729	2	234768821	4.21422e-09	0.914753	7	MSL3P1
rs199512	17	44857352	4.30269e-09	0.93782	31	WNT3
rs430685	17	44859148	4.34753e-09	0.921479	31	WNT3
rs415430	17	44859144	4.34825e-09	0.921479	31	WNT3
rs199515	17	44856641	4.4052e-09	0.926892	31	WNT3
rs199506	17	44859031	4.43927e-09	0.949037	31	WNT3
rs199505	17	44859410	4.46684e-09	0.926892	31	WNT3
rs199507	17	44858855	4.4794e-09	0.93782	31	WNT3
rs199509	17	44858728	4.50734e-09	0.93782	31	WNT3
rs10786156	10	96014622	4.55209e-09	0.99606	20	PLCE1
rs1122967	1	150258838	4.55994e-09	0.673093	4	C1orf51
rs199528	17	44843136	4.56321e-09	0.943334	31	WNT3
rs17857135	17	78262161	4.66794e-09	1	32	RNF213
rs3922405	12	57259205	4.68509e-09	0.728623	25	RP11-74M13.4
rs199499	17	44865498	4.70179e-09	0.755517	31	WNT3
rs199514	17	44856881	4.77898e-09	0.932339	31	WNT3
rs72928613	2	203839628	4.79869e-09	1	6	WDR12:CARF
rs199516	17	44856485	4.8019e-09	0.943334	31	WNT3
rs910889	20	31104950	4.86569e-09	0.650636	38	C20orf112
rs7214019	17	78235595	4.87787e-09	0.78788	32	RNF213
rs28540738	14	93591673	4.95343e-09	1	27	ITPK1
rs199513	17	44856932	4.95954e-09	0.921479	31	WNT3
rs12023378	1	150467063	4.97548e-09	0.902767	4	TARS2
rs2067482	11	46406767	4.98573e-09	1	23	CHRM4
rs1875452	1	3212922	5.03347e-09	0.88863	1	PRDM16
rs7553849	1	3214170	5.10171e-09	0.883595	1	PRDM16
rs199525	17	44847834	5.19117e-09	0.943334	31	WNT3
rs2051468	18	60182784	5.27752e-09	0.767181	34	ZCCHC2
rs4814857	20	19457268	5.30525e-09	0.853345	37	SLC24A3
rs7538981	1	150410978	5.50972e-09	0.899384	4	RPRD2
rs7080472	10	96012950	5.6475e-09	0.968889	20	PLCE1
rs70602	17	44859715	5.70316e-09	0.926892	31	WNT3
rs7227643	18	60193628	5.78937e-09	0.746728	34	ZCCHC2
rs8087942	18	55192245	5.8702e-09	0.638373	33	FECH
rs141292640	1	150406172	5.88592e-09	1	4	RPRD2
rs1863243	11	10677373	5.92352e-09	0.907874	22	MRVI1
rs57866767	10	96023077	5.9268e-09	1	20	PLCE1
rs1606890	18	60181802	5.94127e-09	0.767181	34	ZCCHC2
rs868718	1	3096355	5.94652e-09	0.78064	1	PRDM16
rs473504	2	234762272	5.97179e-09	0.87549	7	HJURP
rs8077768	17	78256432	6.05127e-09	0.796165	32	RNF213
rs9916351	17	78239532	6.08669e-09	0.807674	32	RNF213
rs1798246	1	3080855	6.25198e-09	0.757164	1	PRDM16
rs72932822	6	96919173	6.29304e-09	0.88076	13	UFL1-AS1
rs10909887	1	3087373	6.3844e-09	0.784854	1	PRDM16
rs1617829	1	150349902	6.50675e-09	0.903207	4	RPRD2
rs12150719	18	60180026	6.57553e-09	0.759789	34	ZCCHC2
rs7226431	18	60176204	6.60937e-09	0.759789	34	ZCCHC2
rs11587116	1	150451898	6.65398e-09	0.895185	4	RPRD2
rs9944724	18	60184611	6.69096e-09	0.759789	34	ZCCHC2
rs70600	17	44860021	6.73988e-09	0.926892	31	WNT3
rs10783805	12	57255195	6.74487e-09	0.728623	25	RP11-74M13.4:SNORA48
rs1260406	1	150305863	6.75238e-09	0.903207	4	PRPF3
rs1473980	18	60206676	6.78461e-09	0.737122	34	ZCCHC2
rs11587575	1	150451863	6.81831e-09	0.899384	4	RPRD2
rs2794682	1	150320847	6.82436e-09	0.899856	4	PRPF3
rs6565662	17	78250169	6.83909e-09	0.984417	32	RNF213
rs2108809	2	234848231	6.92577e-09	1	7	TRPM8
rs6134000	20	10682863	7.0025e-09	0.715713	36	RP11-103J8.1
rs59319338	11	46376953	7.01109e-09	0.976565	23	DGKZ
rs61884292	11	46684524	7.08209e-09	0.992223	23	ATG13
rs828783	1	150376977	7.08716e-09	0.903207	4	RPRD2
rs10752269	10	12692902	7.10648e-09	1	19	CAMK1D
rs7605484	2	203724495	7.11122e-09	0.983869	6	ICA1L
rs2895526	10	12726061	7.12437e-09	0.700872	19	CAMK1D
rs1694370	1	150274305	7.18147e-09	0.891151	4	MRPS21
rs12576115	11	46378032	7.1839e-09	0.954612	23	DGKZ
rs12141791	1	156419786	7.19385e-09	0.785932	5	RP11-98G7.1
rs509345	1	150276022	7.23388e-09	0.734027	4	MRPS21
rs72934583	2	204009057	7.24337e-09	0.983869	6	NBEAL1
rs1260411	1	150382088	7.25688e-09	0.903207	4	RPRD2
rs12042579	1	150454503	7.26646e-09	0.899384	4	TARS2
rs2867893	1	150453296	7.28522e-09	0.899384	4	RPRD2
rs4941141	18	60194470	7.32899e-09	0.750431	34	ZCCHC2
rs72934589	2	204017937	7.37203e-09	0.983869	6	NBEAL1
rs500812	1	150269545	7.38921e-09	0.891151	4	MRPS21
rs698916	1	150388385	7.40767e-09	0.903207	4	RPRD2
rs834231	1	150389392	7.40944e-09	0.903207	4	RPRD2
rs698919	1	150387000	7.44123e-09	0.903207	4	RPRD2
rs1544861	11	10679441	7.45587e-09	0.852103	22	MRVI1
rs61882682	11	46376094	7.46611e-09	0.984423	23	DGKZ
rs112705011	11	46589107	7.47898e-09	0.984423	23	AMBRA1
rs7465849	9	119254822	7.48368e-09	0.732609	18	ASTN2
rs832622	1	150392830	7.53157e-09	0.903207	4	RPRD2
rs11577843	1	150398258	7.55019e-09	0.903207	4	RPRD2
rs55896955	11	46682217	7.56165e-09	0.992223	23	ATG13
rs62074441	17	78236436	7.56774e-09	0.797012	32	RNF213
rs12045304	1	150399818	7.61355e-09	0.903207	4	RPRD2
rs11590787	1	150398531	7.62817e-09	0.903207	4	RPRD2
rs2867894	1	150452912	7.69229e-09	0.902767	4	RPRD2
rs72934591	2	204019762	7.70318e-09	0.983869	6	NBEAL1
rs521607	1	150282977	7.72914e-09	0.891151	4	MRPS21
rs111266031	10	124202675	7.75745e-09	0.74902	21	PLEKHA1
rs7398375	12	57540848	7.82291e-09	0.626195	25	LRP1:RP11-545N8.3
rs61884274	11	46666664	7.83234e-09	0.992223	23	ATG13
rs61884273	11	46666271	7.92122e-09	0.992223	23	ATG13
rs12661445	6	121851118	7.95706e-09	1	14	RNU4-76P
rs60932698	11	46652582	7.97394e-09	0.98453	23	ATG13
rs17853989	17	78263486	7.98944e-09	0.840839	32	RNF213
rs7775100	6	96519657	8.02768e-09	1	13	FUT9
rs61882702	11	46450821	8.03932e-09	0.984361	23	AMBRA1
rs80087860	2	203673072	8.05773e-09	0.983867	6	ICA1L
rs7128092	11	46655961	8.08777e-09	0.992223	23	ATG13
rs4307676	11	46668395	8.13159e-09	0.992223	23	ATG13
rs834230	1	150387929	8.14045e-09	0.903207	4	RPRD2
rs12292425	11	46644143	8.15352e-09	0.98453	23	ATG13
rs834229	1	150384665	8.16422e-09	0.903207	4	RPRD2
rs7126316	11	46660550	8.20999e-09	0.969391	23	ATG13
rs6119880	20	31105594	8.22655e-09	0.650636	38	C20orf112
rs1627080	1	3081309	8.23777e-09	0.766969	1	PRDM16
rs7946705	11	46421158	8.30939e-09	0.977213	23	AMBRA1
rs12042229	1	150447398	8.32972e-09	0.902767	4	RPRD2
rs80031726	11	46481259	8.34142e-09	0.992223	23	AMBRA1
rs486275	1	150282784	8.38545e-09	0.891151	4	MRPS21
rs11563060	2	234852503	8.39304e-09	1	7	TRPM8
rs61884271	11	46654404	8.43645e-09	0.992223	23	ATG13
rs4423142	11	46684677	8.49718e-09	0.97692	23	ATG13
rs61882712	11	46483948	8.52073e-09	0.992223	23	AMBRA1
rs61882706	11	46462786	8.56613e-09	0.992223	23	AMBRA1
rs2215173	2	234855171	8.56977e-09	0.992023	7	TRPM8:AC005538.5
rs77926506	1	115660917	8.59932e-09	1	3	RP4-666F24.3
rs12574250	11	46491159	8.64011e-09	0.98453	23	AMBRA1
rs2291487	11	46456344	8.65736e-09	0.992223	23	AMBRA1
rs79317378	11	46641654	8.70847e-09	0.98453	23	ATG13
rs2098839	11	10676987	8.71073e-09	0.916318	22	MRVI1
rs1260422	1	150357011	8.7474e-09	0.903207	4	RPRD2
rs1537340	6	12881855	8.7484e-09	0.694887	11	PHACTR1
rs6662108	1	150420541	8.80367e-09	0.899384	4	RPRD2
rs4663988	2	234853128	8.80794e-09	1	7	TRPM8
rs56214461	1	150289692	8.82882e-09	0.883131	4	PRPF3
rs61882691	11	46438715	8.83663e-09	0.992223	23	AMBRA1
rs581377	2	234767789	8.84665e-09	0.914753	7	HJURP
rs199498	17	44865603	8.85772e-09	0.714421	31	WNT3
rs1694375	1	150278908	8.8895e-09	0.891151	4	MRPS21
rs4581308	1	150276872	8.94179e-09	0.891151	4	MRPS21
rs7484002	11	46640503	8.95943e-09	0.98453	23	ATG13
rs1260396	1	150281501	8.98498e-09	0.891151	4	MRPS21
rs55657382	11	46634963	8.99907e-09	0.98453	23	HARBI1
rs67982382	17	78251484	9.02189e-09	0.939064	32	RNF213
rs11038919	11	46585781	9.03048e-09	0.976727	23	AMBRA1
rs61882756	11	46610283	9.05347e-09	0.992223	23	AMBRA1
rs1694369	1	150351101	9.0555e-09	0.903207	4	RPRD2
rs55661562	11	46627803	9.07236e-09	0.992223	23	HARBI1
rs11205357	1	150267798	9.08134e-09	0.891151	4	MRPS21
rs7126343	11	46660623	9.08508e-09	0.98453	23	ATG13
rs4417163	10	12706737	9.12065e-09	0.747588	19	CAMK1D
rs61882710	11	46473942	9.1291e-09	0.992223	23	AMBRA1
rs3820544	1	150457876	9.14347e-09	0.899384	4	TARS2
rs9436112	1	150406449	9.1515e-09	0.903207	4	RPRD2
rs75748389	11	46457259	9.23474e-09	0.98453	23	AMBRA1
rs6485685	11	46634465	9.26013e-09	0.98453	23	HARBI1
rs72696900	1	150425256	9.26541e-09	0.899384	4	RPRD2
rs7125907	11	46622392	9.27499e-09	0.98453	23	HARBI1
rs17853713	17	78263514	9.27802e-09	0.840839	32	RNF213
rs522435	1	150282910	9.30523e-09	0.891151	4	MRPS21
rs9435997	1	150289496	9.31965e-09	0.891151	4	PRPF3
rs7932866	11	46548094	9.35278e-09	0.97692	23	AMBRA1
rs10929319	2	234854934	9.3644e-09	0.992023	7	TRPM8:AC005538.5
rs1776274	1	150269452	9.36502e-09	0.887481	4	MRPS21
rs10906204	10	12719221	9.38175e-09	0.80547	19	CAMK1D
rs1694385	1	150377960	9.40344e-09	0.903207	4	RPRD2
rs1694377	1	150293153	9.41001e-09	0.891151	4	PRPF3
rs11577600	1	150407443	9.4122e-09	0.899384	4	RPRD2
rs11187838	10	96038686	9.42207e-09	0.996042	20	PLCE1
rs6703652	1	150465953	9.45037e-09	0.899384	4	TARS2
rs149215222	2	203993512	9.47327e-09	0.983869	6	NBEAL1
rs7072694	10	12692577	9.51461e-09	0.72429	19	CAMK1D
rs4926436	1	150419896	9.5437e-09	0.899384	4	RPRD2
rs11581351	1	150440200	9.56441e-09	0.896056	4	RPRD2
rs12046446	1	150460855	9.60335e-09	0.899384	4	TARS2
rs9436108	1	150360930	9.61416e-09	0.903207	4	RPRD2
rs61882720	11	46538988	9.62897e-09	0.98453	23	AMBRA1
rs12028001	1	150407820	9.65187e-09	0.899384	4	RPRD2
rs17596326	1	150433819	9.65736e-09	0.899384	4	RPRD2
rs580060	1	150281202	9.69195e-09	0.891151	4	MRPS21
rs2454286	1	150355538	9.71906e-09	0.903207	4	RPRD2
rs7214614	17	78258794	9.73088e-09	0.93127	32	RNF213
rs6119879	20	31105389	9.73801e-09	0.650636	38	C20orf112
rs79445785	11	46590943	9.74062e-09	0.984423	23	AMBRA1
rs9436008	1	150434631	9.74626e-09	0.899384	4	RPRD2
rs2294895	20	19484894	9.76161e-09	0.717315	37	SLC24A3
rs7219660	17	78253100	9.76904e-09	0.939064	32	RNF213
rs698923	1	150379159	9.85898e-09	0.903207	4	RPRD2
rs844309	1	150366587	9.8708e-09	0.903207	4	RPRD2
rs6738375	2	234857251	9.8828e-09	1	7	TRPM8:AC005538.5
rs7523428	1	150430472	9.89221e-09	0.899384	4	RPRD2
rs61882757	11	46611239	9.89878e-09	0.97692	23	AMBRA1
rs2264418	1	150368579	9.90288e-09	0.903207	4	RPRD2
rs73444339	17	78261283	9.92162e-09	0.835224	32	RNF213
rs35057759	1	150374276	9.93019e-09	0.903207	4	RPRD2
rs4837580	9	119273819	9.9584e-09	1	18	ASTN2:RP11-264C15.2
rs7930103	11	46484254	9.99356e-09	0.98453	23	AMBRA1
rs12924333	16	75504768	1.00571e-08	0.673277	28	RP11-77K12.4
rs1472001	11	46484685	1.00676e-08	0.98453	23	AMBRA1
rs4813361	20	19488952	1.00873e-08	0.719214	37	SLC24A3
rs6141741	20	31106567	1.00925e-08	0.650636	38	C20orf112
rs12295266	11	46607954	1.01113e-08	0.98453	23	AMBRA1
rs6046142	20	19476765	1.0153e-08	0.864969	37	SLC24A3
rs10795975	10	12717333	1.01559e-08	0.808279	19	CAMK1D
rs7002	1	150445819	1.01602e-08	0.888545	4	RPRD2
rs11150854	17	78256498	1.01749e-08	0.93127	32	RNF213
rs3795268	1	3089976	1.01751e-08	0.782731	1	PRDM16
rs72696885	1	150411059	1.02059e-08	0.899384	4	RPRD2
rs9296495	6	12865649	1.0214e-08	0.685132	11	PHACTR1
rs7539458	1	150430325	1.02221e-08	0.899384	4	RPRD2
rs10838602	11	46524472	1.02345e-08	0.98453	23	AMBRA1
rs11805693	1	115674769	1.02649e-08	0.979472	3	RP4-666F24.3
rs1260421	1	150357780	1.02758e-08	0.903207	4	RPRD2
rs12189576	6	121850798	1.02811e-08	0.995255	14	RNU4-76P
rs1627235	1	150358858	1.03065e-08	0.903207	4	RPRD2
rs1972031	1	150430688	1.03182e-08	0.895653	4	RPRD2
rs34397069	17	78264181	1.0319e-08	0.840839	32	RNF213
rs1614039	1	150272007	1.03298e-08	0.891151	4	MRPS21
rs55823828	1	150467296	1.0338e-08	0.902767	4	TARS2
rs12576359	11	46524389	1.03393e-08	0.98453	23	AMBRA1
rs10983203	9	119274738	1.03441e-08	0.995486	18	ASTN2:RP11-264C15.2
rs9965948	18	60201864	1.0346e-08	0.742446	34	ZCCHC2
rs11624776	14	93595591	1.03785e-08	0.967816	27	RP11-371E8.2
rs834232	1	150354682	1.03914e-08	0.903207	4	RPRD2
rs2864072	11	46468859	1.04467e-08	0.98453	23	AMBRA1
rs6672808	1	150423967	1.04626e-08	0.899384	4	RPRD2
rs1260386	1	150369622	1.04688e-08	0.903207	4	RPRD2
rs7112229	11	46513249	1.04713e-08	0.98453	23	AMBRA1
rs1260388	1	150372016	1.04777e-08	0.903207	4	RPRD2
rs7481312	11	46596674	1.0486e-08	0.97692	23	AMBRA1
rs1498308	1	150295131	1.05383e-08	0.903207	4	PRPF3
rs4333886	1	150291041	1.05473e-08	0.891151	4	PRPF3
rs1260459	1	150348253	1.06147e-08	0.903207	4	RPRD2
rs73449983	11	46612332	1.06168e-08	0.97692	23	AMBRA1
rs4813360	20	19488736	1.06177e-08	0.719214	37	SLC24A3
rs4926437	1	150427790	1.0628e-08	0.899384	4	RPRD2
rs9472752	6	12864134	1.06346e-08	0.685132	11	PHACTR1
rs1260378	1	150375272	1.06431e-08	0.903207	4	RPRD2
rs1694362	1	150366963	1.06432e-08	0.903207	4	RPRD2
rs2873669	1	150426224	1.065e-08	0.899384	4	RPRD2
rs61882748	11	46578601	1.07029e-08	0.98453	23	AMBRA1
rs2143501	20	19486578	1.07092e-08	0.723084	37	SLC24A3
rs12283172	11	46442526	1.07501e-08	0.98453	23	AMBRA1
rs61882701	11	46443275	1.08356e-08	0.98453	23	AMBRA1
rs1260394	1	150283148	1.08513e-08	0.891151	4	MRPS21
rs2794678	1	150324868	1.10295e-08	0.903207	4	PRPF3
rs2794679	1	150324857	1.10349e-08	0.899384	4	PRPF3
rs115654617	2	203893999	1.10507e-08	0.991914	6	NBEAL1
rs9436007	1	150433389	1.10555e-08	0.899384	4	RPRD2
rs3896342	1	150411312	1.10616e-08	0.899384	4	RPRD2
rs7553867	1	150472869	1.10749e-08	0.906543	4	TARS2
rs1260368	1	150340260	1.10824e-08	0.903207	4	RPRD2
rs12625036	20	31112689	1.10832e-08	0.643152	38	C20orf112
rs1103115	1	150332304	1.10845e-08	0.903207	4	RPRD2
rs12403795	1	150278389	1.11144e-08	0.948129	4	MRPS21
rs78938150	1	115672903	1.11819e-08	1	3	RP4-666F24.3
rs11587758	1	150327106	1.11829e-08	0.903207	4	PRPF3
rs1145583	1	150338322	1.12055e-08	0.903207	4	RPRD2
rs1097070	1	150332955	1.12328e-08	0.903207	4	RPRD2
rs1260400	1	150296298	1.13063e-08	0.903207	4	PRPF3
rs12573978	11	46578400	1.13167e-08	0.98453	23	AMBRA1
rs1260389	1	150372109	1.13653e-08	0.903207	4	RPRD2
rs112419908	11	46553399	1.13804e-08	0.992223	23	AMBRA1
rs910891	20	31111505	1.14277e-08	0.643152	38	C20orf112
rs12272795	11	46544072	1.14782e-08	0.961942	23	AMBRA1
rs1260367	1	150344514	1.15345e-08	0.903207	4	RPRD2
rs35623865	11	46631181	1.15405e-08	0.948539	23	HARBI1
rs80112663	1	115672998	1.15521e-08	1	3	RP4-666F24.3
rs1736522	1	3080940	1.15936e-08	0.75771	1	PRDM16
rs4081947	16	87579870	1.16525e-08	0.951006	29	RP11-482M8.1
rs7513205	1	150472781	1.17814e-08	0.906543	4	TARS2
rs834236	1	150362968	1.18772e-08	0.903207	4	RPRD2
rs57535407	11	46570286	1.19152e-08	0.98453	23	AMBRA1
rs9890007	17	78251427	1.19209e-08	0.799209	32	RNF213
rs696616	1	150336173	1.20122e-08	0.903207	4	RPRD2
rs733852	20	31111094	1.20194e-08	0.643152	38	C20orf112
rs72934573	2	204005072	1.20335e-08	0.983869	6	NBEAL1
rs879829	20	31114479	1.20961e-08	0.643152	38	C20orf112
rs1625468	1	150321486	1.21272e-08	0.903207	4	PRPF3
rs2794681	1	150321951	1.21972e-08	0.903207	4	PRPF3
rs11590324	1	150470322	1.2245e-08	0.902767	4	TARS2
rs12576317	11	46573776	1.23011e-08	0.992223	23	AMBRA1
rs72932753	2	203670122	1.23063e-08	0.991914	6	ICA1L
rs35573434	17	78264891	1.24668e-08	0.840839	32	RNF213
rs8072756	17	78253536	1.24925e-08	0.942305	32	RNF213
rs2294897	20	19484357	1.25082e-08	0.723084	37	SLC24A3
rs9436127	1	150490565	1.25658e-08	0.92189	4	LINC00568
rs1097067	1	150330356	1.25715e-08	0.903207	4	PRPF3
rs876701	11	46370767	1.26419e-08	0.947509	23	DGKZ
rs4675310	2	203880834	1.27302e-08	0.975702	6	NBEAL1
rs115953525	2	203744445	1.27406e-08	0.991914	6	WDR12
rs148812085	2	203877233	1.27624e-08	0.991914	6	WDR12
rs140750546	2	203863736	1.27658e-08	0.983853	6	WDR12
rs12664359	6	121850903	1.27898e-08	0.990599	14	RNU4-76P
rs7231948	18	55183684	1.27965e-08	0.64358	33	ONECUT2
rs1097068	1	150330345	1.28009e-08	0.903207	4	PRPF3
rs72932588	2	203883193	1.29663e-08	0.991914	6	NBEAL1
rs6725887	2	203745885	1.30065e-08	0.991914	6	WDR12
rs7232440	18	55183974	1.30123e-08	0.64358	33	ONECUT2
rs72932590	2	203884308	1.30583e-08	0.991914	6	NBEAL1
rs72932575	2	203866857	1.30639e-08	0.991914	6	WDR12
rs72934545	2	203975958	1.30677e-08	0.991914	6	NBEAL1
rs72932574	2	203866336	1.30805e-08	0.991914	6	WDR12
rs7238107	18	55183926	1.31128e-08	0.64358	33	ONECUT2
rs6728861	2	203873743	1.31194e-08	0.991914	6	WDR12
rs140808234	12	57364999	1.31651e-08	0.791669	25	RDH16
rs76461893	2	203865515	1.32184e-08	0.991914	6	WDR12
rs910890	20	31108932	1.32257e-08	0.643152	38	C20orf112
rs34858588	19	19457235	1.33004e-08	1	35	MAU2
rs2794614	1	150311948	1.33192e-08	0.903207	4	PRPF3
rs72932583	2	203869847	1.33229e-08	0.991914	6	WDR12
rs148707292	2	203861910	1.33584e-08	0.991914	6	WDR12
rs2351524	2	203880992	1.34138e-08	0.975702	6	NBEAL1
rs35212307	2	203765756	1.34315e-08	0.991914	6	WDR12
rs11663951	18	55179708	1.34342e-08	0.653377	33	ONECUT2
rs61884262	11	46631299	1.34568e-08	0.98453	23	HARBI1
rs145538381	2	203892767	1.34599e-08	0.991914	6	NBEAL1
rs72932557	2	203846817	1.35534e-08	0.991914	6	WDR12:CARF
rs6722332	2	203745327	1.3561e-08	0.991914	6	WDR12
rs72934563	2	203995405	1.3597e-08	0.983869	6	NBEAL1
rs145643482	2	203725835	1.36128e-08	0.991914	6	ICA1L
rs72932781	2	203697278	1.36163e-08	0.991914	6	ICA1L
rs72932566	2	203855342	1.3664e-08	0.991914	6	WDR12
rs2794685	1	150312268	1.37137e-08	0.903207	4	PRPF3
rs12422981	12	57294066	1.37482e-08	1	25	SDR9C7
rs3746614	20	31108477	1.3794e-08	0.643152	38	C20orf112
rs2794615	1	150309638	1.37995e-08	0.903207	4	PRPF3
rs75324925	2	203698300	1.38302e-08	0.991914	6	ICA1L
rs6141746	20	31118268	1.38371e-08	0.643152	38	C20orf112
rs72932786	2	203698737	1.38535e-08	0.991914	6	ICA1L
rs72932784	2	203698470	1.38661e-08	0.991914	6	ICA1L
rs4073111	17	78257591	1.38835e-08	0.796165	32	RNF213
rs72934550	2	203983940	1.39001e-08	0.991914	6	NBEAL1
rs72932573	2	203861113	1.39556e-08	0.991914	6	WDR12
rs72934551	2	203984117	1.39564e-08	0.991914	6	NBEAL1
rs72934537	2	203969504	1.39675e-08	0.991914	6	NBEAL1
rs17597088	1	150475772	1.39707e-08	0.906543	4	TARS2
rs72934554	2	203987806	1.3999e-08	0.991914	6	NBEAL1
rs145299755	2	203861954	1.4147e-08	0.991914	6	WDR12
rs114520702	2	203697092	1.41476e-08	0.991914	6	ICA1L
rs13294	1	150484987	1.42432e-08	0.914235	4	ECM1
rs10788274	10	124060802	1.42456e-08	1	21	BTBD16
rs3740977	11	46393574	1.42631e-08	0.961352	23	DGKZ
rs72932556	2	203845996	1.4316e-08	0.991914	6	WDR12:CARF
rs72932559	2	203847382	1.43279e-08	0.991914	6	WDR12:CARF
rs72932791	2	203700870	1.44489e-08	0.991914	6	ICA1L
rs72934745	2	203744454	1.44746e-08	0.991914	6	WDR12
rs77062342	6	96960016	1.44772e-08	0.657545	13	UFL1-AS1
rs72932572	2	203859391	1.44938e-08	0.991914	6	WDR12
rs9964234	18	55180167	1.45201e-08	0.649607	33	ONECUT2
rs72932561	2	203848402	1.45412e-08	0.991914	6	WDR12:CARF
rs11643207	16	75498793	1.45449e-08	0.694161	28	TMEM170A
rs72932560	2	203847417	1.45553e-08	0.991914	6	WDR12:CARF
rs293570	20	31105023	1.45553e-08	0.933438	38	C20orf112
rs75894586	6	97062936	1.45579e-08	0.62099	13	FHL5
rs72932558	2	203847325	1.45716e-08	0.991914	6	WDR12:CARF
rs72932793	2	203701004	1.46195e-08	0.991914	6	ICA1L
rs76890136	2	203850011	1.46758e-08	0.991914	6	WDR12:CARF
rs72934546	2	203980033	1.46922e-08	0.991914	6	NBEAL1
rs144630409	2	203699987	1.47135e-08	0.991914	6	ICA1L
rs72934749	2	203746816	1.47226e-08	0.983853	6	WDR12
rs2477121	1	150290762	1.47525e-08	0.891151	4	PRPF3
rs114604411	2	203811912	1.4755e-08	0.991914	6	WDR12:CARF
rs116773016	2	203811902	1.47626e-08	0.991914	6	WDR12:CARF
rs6141745	20	31108805	1.47694e-08	0.643152	38	C20orf112
rs9896523	17	78251854	1.47763e-08	0.799209	32	RNF213
rs72932789	2	203699379	1.48281e-08	0.991914	6	ICA1L
rs1541853	2	203835177	1.48554e-08	0.991914	6	WDR12:CARF
rs72932725	2	203649341	1.48867e-08	0.975894	6	ICA1L
rs72932553	2	203842661	1.49325e-08	0.991914	6	WDR12:CARF
rs10795974	10	12717316	1.49659e-08	0.741645	19	CAMK1D
rs140168762	2	203897946	1.50039e-08	0.991914	6	NBEAL1
rs72932554	2	203845828	1.50357e-08	0.991914	6	WDR12:CARF
rs7924401	11	46635695	1.5072e-08	0.948539	23	HARBI1
rs143035655	2	203748776	1.51798e-08	0.991914	6	WDR12
rs143450835	2	203840565	1.51995e-08	0.991914	6	WDR12:CARF
rs7579667	2	203844480	1.52554e-08	0.991914	6	WDR12:CARF
rs115396314	2	203721314	1.52603e-08	0.991914	6	ICA1L
rs141002954	2	203833877	1.53026e-08	0.991914	6	WDR12:CARF
rs72928608	2	203836507	1.53203e-08	0.991914	6	WDR12:CARF
rs8055490	16	75497135	1.53298e-08	0.676435	28	RP11-77K12.1:TMEM170A
rs72926771	2	203801226	1.5331e-08	0.991914	6	WDR12:CARF
rs142013255	2	203967197	1.5365e-08	0.991914	6	NBEAL1
rs72928609	2	203837573	1.53729e-08	0.991914	6	WDR12:CARF
rs144997119	2	203729763	1.53917e-08	0.968036	6	ICA1L
rs72932780	2	203695826	1.54063e-08	0.991914	6	ICA1L
rs72928610	2	203838961	1.5429e-08	0.991914	6	WDR12:CARF
rs74421437	2	203831252	1.54318e-08	0.991914	6	WDR12:CARF
rs79642273	2	203830851	1.5438e-08	0.991914	6	WDR12:CARF
rs74766941	1	3098644	1.55803e-08	1	1	PRDM16
rs72926800	2	203829225	1.55968e-08	0.991914	6	WDR12:CARF
rs72926802	2	203830228	1.56007e-08	0.991914	6	WDR12:CARF
rs72934751	2	203747522	1.56018e-08	0.991914	6	WDR12
rs72934519	2	203939640	1.56264e-08	0.991914	6	NBEAL1:AC023271.2
rs72926793	2	203826396	1.56318e-08	0.991914	6	WDR12:CARF
rs12577142	11	46377770	1.56381e-08	0.927654	23	DGKZ
rs115130739	2	203725677	1.56425e-08	0.991914	6	ICA1L
rs199504	17	44861003	1.56477e-08	0.932492	31	WNT3
rs72926799	2	203828192	1.56506e-08	0.991914	6	WDR12:CARF
rs72926798	2	203827675	1.5652e-08	0.991914	6	WDR12:CARF
rs72926796	2	203827480	1.56678e-08	0.991914	6	WDR12:CARF
rs72926794	2	203827432	1.56764e-08	0.991914	6	WDR12:CARF
rs114702158	2	203821793	1.56861e-08	0.991914	6	WDR12:CARF
rs150559122	2	203728447	1.57205e-08	0.991914	6	ICA1L
rs147361301	2	203729177	1.57208e-08	0.991914	6	ICA1L
rs72926791	2	203822891	1.57385e-08	0.991914	6	WDR12:CARF
rs116678869	2	203819471	1.57492e-08	0.991914	6	WDR12:CARF
rs9436125	1	150487961	1.57548e-08	0.918028	4	LINC00568
rs72936875	2	203791912	1.57576e-08	0.991914	6	WDR12:CARF
rs114079739	2	203825106	1.57588e-08	0.991914	6	WDR12:CARF
rs116382857	2	203751932	1.58012e-08	0.991914	6	WDR12
rs114110842	2	203823400	1.58109e-08	0.991914	6	WDR12:CARF
rs72926787	2	203818299	1.58257e-08	0.991914	6	WDR12:CARF
rs114139737	2	203721733	1.58324e-08	0.991914	6	ICA1L
rs72934725	2	203725983	1.58992e-08	0.991914	6	ICA1L
rs2902858	11	46524013	1.59075e-08	0.948539	23	AMBRA1
rs7951870	11	46373311	1.59382e-08	0.919775	23	DGKZ
rs139333388	2	203952059	1.59495e-08	0.991914	6	NBEAL1
rs61882758	11	46611805	1.59878e-08	0.948539	23	AMBRA1
rs72926783	2	203815740	1.59916e-08	0.991914	6	WDR12:CARF
rs12939230	17	78262987	1.60006e-08	0.815968	32	RNF213
rs72926786	2	203816494	1.60008e-08	0.991914	6	WDR12:CARF
rs72934753	2	203750272	1.60278e-08	0.991914	6	WDR12
rs11661720	18	55181776	1.60332e-08	0.638399	33	ONECUT2
rs7582720	2	203753072	1.60415e-08	0.991914	6	WDR12
rs9436119	1	150467753	1.6081e-08	0.902767	4	TARS2
rs76298043	2	203814694	1.60833e-08	0.991914	6	WDR12:CARF
rs140154196	2	203715419	1.61029e-08	0.991914	6	ICA1L
rs6738618	2	203749439	1.61271e-08	0.991914	6	WDR12
rs114372659	2	203715514	1.6128e-08	0.991914	6	ICA1L
rs146900385	2	203715914	1.61495e-08	0.991914	6	ICA1L
rs72928620	2	203840973	1.61906e-08	0.991914	6	WDR12:CARF
rs75166090	2	203692760	1.6196e-08	0.991914	6	ICA1L
rs17853714	17	78261730	1.62248e-08	0.815968	32	RNF213
rs7108770	11	46648432	1.62326e-08	0.934447	23	ATG13
rs77268589	2	203751981	1.6236e-08	0.991914	6	WDR12
rs72934715	2	203713280	1.62631e-08	0.991914	6	ICA1L
rs72934762	2	203756677	1.62864e-08	0.991914	6	WDR12
rs147100405	2	203720774	1.63132e-08	0.991914	6	ICA1L
rs7122039	11	46646030	1.63639e-08	0.941457	23	ATG13
rs115810193	2	203943168	1.64241e-08	0.991914	6	NBEAL1
rs72926782	2	203811628	1.64267e-08	0.991914	6	WDR12:CARF
rs72934518	2	203937908	1.64348e-08	0.991914	6	NBEAL1
rs4911097	20	31121370	1.64492e-08	0.643152	38	C20orf112
rs72934707	2	203707878	1.64916e-08	0.983853	6	ICA1L
rs72936869	2	203788950	1.65004e-08	0.991914	6	WDR12:CARF
rs114123510	2	203831212	1.65177e-08	0.991914	6	WDR12:CARF
rs6141743	20	31107399	1.65221e-08	0.650636	38	C20orf112
rs72926781	2	203808835	1.65295e-08	0.991914	6	WDR12:CARF
rs11641311	16	75312031	1.65322e-08	0.689685	28	RNU6-758P
rs72934714	2	203711581	1.65378e-08	0.991914	6	ICA1L
rs7454135	6	12855542	1.65831e-08	0.685132	11	PHACTR1
rs72934556	2	203990789	1.66185e-08	0.928351	6	NBEAL1
rs6435169	2	203753016	1.66832e-08	0.991914	6	WDR12
rs9436115	1	150435177	1.67165e-08	0.899384	4	RPRD2
rs77778033	1	115671768	1.67477e-08	0.979809	3	RP4-666F24.3
rs61884264	11	46639582	1.67479e-08	0.948539	23	ATG13
rs114155121	2	203718682	1.67584e-08	0.991914	6	ICA1L
rs143385727	2	203718869	1.6759e-08	0.991914	6	ICA1L
rs12250776	10	12719313	1.67665e-08	0.734215	19	CAMK1D
rs75869289	2	203806724	1.67925e-08	0.991914	6	WDR12:CARF
rs72934765	2	203758551	1.6845e-08	0.984046	6	WDR12
rs77230711	2	203805552	1.68619e-08	0.991914	6	WDR12:CARF
rs72926779	2	203805929	1.68795e-08	0.991914	6	WDR12:CARF
rs7219131	17	78252770	1.68814e-08	0.799209	32	RNF213
rs75141346	2	203685119	1.68934e-08	0.991914	6	ICA1L
rs72926772	2	203804289	1.6947e-08	0.991914	6	WDR12:CARF
rs140606214	2	203726501	1.70049e-08	0.991914	6	ICA1L
rs72934711	2	203709997	1.70362e-08	0.991914	6	ICA1L
rs4663990	2	234862040	1.70507e-08	0.983947	7	TRPM8:AC005538.5
rs72936881	2	203794262	1.70901e-08	0.991914	6	WDR12:CARF
rs4648469	1	3211550	1.71122e-08	0.698887	1	PRDM16
rs7560547	2	203757916	1.71422e-08	0.991914	6	WDR12
rs72934763	2	203758396	1.71475e-08	0.991914	6	WDR12
rs72934710	2	203709776	1.71824e-08	0.991914	6	ICA1L
rs150788469	2	203761677	1.72365e-08	0.991914	6	WDR12
rs4911237	20	31122344	1.72729e-08	0.643152	38	C20orf112
rs72926769	2	203798318	1.73973e-08	0.991914	6	WDR12:CARF
rs8069507	17	78253934	1.7415e-08	0.796165	32	RNF213
rs142250318	2	203795762	1.74711e-08	0.991914	6	WDR12:CARF
rs1631973	1	150380779	1.75196e-08	0.903207	4	RPRD2
rs34801706	17	78263856	1.75248e-08	0.815968	32	RNF213
rs114393235	2	203795987	1.75382e-08	0.991914	6	WDR12:CARF
rs72932765	2	203679183	1.75497e-08	0.983853	6	ICA1L
rs72936882	2	203794439	1.7575e-08	0.991914	6	WDR12:CARF
rs78128841	2	203663975	1.75978e-08	0.983853	6	ICA1L
rs12446877	16	75497446	1.76288e-08	0.672171	28	RP11-77K12.1:TMEM170A
rs72936879	2	203792628	1.76576e-08	0.983853	6	WDR12:CARF
rs72934704	2	203706433	1.76608e-08	0.991914	6	ICA1L:KRT8P15
rs72936873	2	203791333	1.76922e-08	0.991914	6	WDR12:CARF
rs72936872	2	203790889	1.77103e-08	0.991914	6	WDR12:CARF
rs72936870	2	203789679	1.77398e-08	0.991914	6	WDR12:CARF:AC010900.2
rs2864076	11	46460038	1.77414e-08	0.948539	23	AMBRA1
rs148513392	2	203744610	1.77634e-08	0.928351	6	WDR12
rs72936860	2	203783484	1.77689e-08	0.991914	6	WDR12:CARF
rs72936866	2	203787120	1.77787e-08	0.991914	6	WDR12:CARF
rs72936862	2	203786812	1.77921e-08	0.991914	6	WDR12:CARF
rs114527590	2	203787405	1.7829e-08	0.991914	6	WDR12:CARF
rs77931721	2	203763076	1.78359e-08	0.991914	6	WDR12
rs207199	1	3076857	1.79086e-08	0.750502	1	PRDM16
rs72932772	2	203682304	1.80676e-08	0.983853	6	ICA1L
rs72934767	2	203766563	1.81419e-08	0.991914	6	WDR12
rs115827549	2	203725678	1.81482e-08	0.991914	6	ICA1L
rs3738487	1	150477061	1.81681e-08	0.906543	4	TARS2
rs2171668	11	46466828	1.82467e-08	0.948539	23	AMBRA1
rs11205385	1	150476516	1.82598e-08	0.906543	4	TARS2
rs79633844	2	203683990	1.82607e-08	0.991914	6	ICA1L
rs12449863	17	78243211	1.82813e-08	0.931398	32	RNF213
rs145664840	2	203726502	1.82823e-08	0.991914	6	ICA1L
rs72934764	2	203758521	1.83258e-08	0.991914	6	WDR12
rs72934706	2	203707752	1.83326e-08	0.983853	6	ICA1L
rs11038906	11	46536442	1.83665e-08	0.941457	23	AMBRA1
rs72932776	2	203688300	1.8382e-08	0.991914	6	ICA1L
rs61882750	11	46584227	1.83972e-08	0.940807	23	AMBRA1
rs7109698	11	46673344	1.8417e-08	0.927654	23	ATG13
rs142603618	2	203768786	1.84204e-08	0.991914	6	WDR12
rs114395475	2	203769112	1.84319e-08	0.991914	6	WDR12
rs72936830	2	203769803	1.84617e-08	0.991914	6	WDR12
rs72932774	2	203685728	1.84775e-08	0.991914	6	ICA1L
rs72936834	2	203771260	1.86301e-08	0.991914	6	WDR12
[truncated: 229 more rows]
